# Supplementary material for: Exploring the impact of age, and body condition score on erythrocytic B1-Dependent transketolase activity in cats: A comprehensive analysis of thiamine status
Source: Heliyon. 2024 Jul 9;10(14):e34188. doi: 10.1016/j.heliyon.2024.e34188 (PMC11305241; doi:10.1016/j.heliyon.2024.e34188)
Supplement: Multimedia component 2 [file mmc2.xlsx]

## Sheet: Raw proteomics
#ID	04-131	07-140	07-147	07-226	07-248	08-085	10-107	13-069	13-080	13-100	13-106	13-107	14-008	14-013	14-015	14-020	14-029	14-031	14-040	14-051	14-052	14-077	15-005	15-038	15-103	16-046	16-109	17-023	18-003	18-005	18-006	18-039	18-047	19-006	19-026	19-050	20-004	20-005	20-006	20-013	20-020	20-021
#CLASS:Diagnosis	CTL	DEF	DEF	CTL	CTL	CTL	CTL	DEF	CTL	CTL	DEF	DEF	CTL	DEF	DEF	CTL	CTL	CTL	DEF	CTL	CTL	CTL	DEF	CTL	CTL	CTL	CTL	CTL	CTL	CTL	CTL	CTL	CTL	CTL	DEF	CTL	CTL	DEF	CTL	CTL	CTL	CTL
#CLASS:Sex	2	2	2	1	2	1	2	2	2	2	2	2	2	2	2	2	2	2	2	2	2	2	2	2	2	1	2	2	2	2	1	2	2	2	2	2	2	2	2	2	2	2
#CLASS:Age	17	14	14	14	14	13	11	8	8	8	8	8	7	7	7	7	7	7	7	7	7	7	6	6	6	5	5	4	3	3	3	3	3	2	2	2	1	1	1	1	1	1
#CLASS:BCS	5	4	7	4	8	5	4	5	5	6	4	5	5	8	4	5	5	5	5	5	6	5	7	8	4	5	4	5	4	4	4	4	5	6	4	4	5	4	5	5	4	5
GAPDH	4565.82	2512.88	2645.73	4242.98	4711.19	4352.66	3757.68	4078.9	3181.04	4008.34	2482.16	4335.19	4444.93	3359.33	3523.64	4402.23	3568.49	2859.65	2122.68	3234.2	3721.45	3480.91	4088.48	4090.52	3946.15	4678.71	2768.24	3451.97	3770.97	3677.65	3358.85	3692.24	3229.65	3221.64	4641.56	3152.5	4203.56	4255.59	4204.97	3517.36	3901.86	3953.32
FTH1	23.5344	45.7498	26.7884	26.345	31.2002	49.4948	25.7984	29.523	24.3032	15.3995	13.9389	29.7509	21.9152	25.1935	27.0527	27.1647	18.8309	13.9146	28.2822	30.8508	37.16	30.6376	75.5288	24.8912	36.4198	9.55291	12.0124	27.9309	17.7381	21.8591	17.6255	87.1602	37.9654	40.9493	43.4861	23.763	30.7026	21.1544	22.6565	42.9399	23.8202	23.4435
PPIA	341.759	312.147	305.712	378.878	600.314	408.311	331.314	361.89	350.245	357.577	343.008	377.237	391.383	334.588	361.775	542.555	343.684	359.208	319.188	452.967	373.278	408.403	480.346	432.724	541.171	385.318	303.575	478.058	404.435	378.382	376.747	472.757	369.195	478.521	570.018	329.746	453.032	341.887	396.322	399.574	491.647	430.881
HBA1	46963.7	36934.3	35194.1	47289	134150	48276.9	39447.5	37701.3	51722.6	36750.5	39826.7	42207	45973.3	53963.3	47578.2	102660	38303.2	58781.9	33803.6	88350.4	40420.1	55624.7	50764.3	45754.8	112567	57308.2	65028.7	82929.6	36436.6	45135.5	45253.6	97957.3	47829.4	74819.4	113796	45729	112234	50842.1	67101.4	61805.3	94361.9	82154.4
CAPZA2	19.4322	47.0582	37.2935	38.7778	30.714	40.4785	40.2899	72.5092	38.1135	78.6635	39.2925	58.7274	25.9473	15.5739	31.766	48.7442	32.5103	25.8495	32.7087	19.3512	36.0517	30.8311	25.5764	59.8765	23.805	36.4748	30.9403	30.531	42.1337	42.8541	44.3313	8.65461	33.6878	20.0648	32.479	24.9914	22.6511	32.362	20.8293	27.2988	24.0824	18.6529
FN1	47.8618	136.949	71.7621	45.3129	73.0274	52.7103	46.3624	52.7938	40.6898	51.4839	57.7598	55.678	52.4556	102.38	42.5812	87.6526	60.0153	40.4384	121.897	61.2845	136.962	42.3086	35.0476	58.2144	91.1365	44.7721	17.9369	32.4116	38.0455	86.4352	41.2119	78.8945	62.1378	102.019	91.3029	47.0306	181.717	60.9132	96.0273	37.4817	54.5171	44.4564
MYL9	54.2132	52.808	31.4566	67.9025	58.7321	58.316	53.6746	61.2481	42.635	45.5614	37.7406	60.1459	53.7607	47.5174	47.7789	51.7364	52.4575	39.6375	52.966	39.5921	63.56	50.6842	52.9805	60.8363	39.5917	54.5339	54.568	43.2968	50.478	57.5519	61.3932	34.2148	43.1794	39.8357	72.6881	51.321	42.017	41.1907	36.3749	49.2487	38.8467	41.7492
CORO1C	51.9742	53.9846	48.6967	63.395	69.3273	69.8713	61.7983	68.5908	53.515	40.7951	41.6511	49.1974	48.752	48.9517	58.3761	67.5197	58.8324	41.4637	76.1104	62.1018	71.8268	54.2814	35.8484	51.9563	66.0111	56.5672	49.4688	53.814	35.6885	66.1399	63.2062	58.8469	64.0606	73.2471	47.0768	40.2022	43.5803	75.8641	54.7394	57.2952	60.4283	55.6842
DNAJB1	27.1206	42.0459	63.2659	30.012	35.04	33.4705	32.916	32.7937	28.2958	34.864	48.8408	31.7993	39.8099	27.7414	25.2691	34.8294	60.222	37.6931	51.5177	57.9967	45.0782	29.3448	31.1255	47.0372	37.0066	38.1069	44.029	31.2894	23.5708	29.9486	18.771	17.8807	14.6243	38.7155	32.9904	38.6488	27.69	35.674	25.2234	39.9201	35.1837	20.3624
ST8SIA2	0.165602	11.2138	11.141	0.0927709	-0.031982	0.118078	12.3672	12.7716	0.069422	-0.0481661	11.5807	19.5652	0.109933	10.2673	11.0004	0.155554	0.110644	0.0838694	11.9808	-0.0186959	0.110611	-0.0398672	10.3008	-0.197012	0.265718	-0.0308883	-0.0786023	0.110207	0.015788	-0.0828134	-0.1076	0.146795	0.19991	0.132518	11.9595	0.00617022	30.1869	0.0153435	9.20966	0.053153	-0.0342648	0.141465
DCAF1	4.87881	11.1911	7.09148	6.45073	6.95457	14.6727	3.42526	10.7894	6.99658	14.7016	6.76531	15.715	8.0728	6.90747	7.9122	4.88043	6.70192	6.09943	8.09678	5.53634	11.0953	7.51074	11.06	13.9418	6.5415	12.5636	5.30607	4.02108	25.0632	12.6236	10.6165	6.18057	3.72814	6.48723	3.70225	8.16167	6.14161	10.5143	4.16085	7.56317	5.1504	5.86126
MYL1	30.3889	25.2784	18.6754	35.2785	19.713	30.0574	23.9352	28.6668	15.0204	22.967	11.8386	21.5619	33.3588	32.4287	18.6917	22.6371	24.2973	24.8133	18.3419	20.8196	19.1163	11.645	11.386	19.697	23.8635	24.281	30.6267	9.61024	16.3046	20.8049	29.4007	17.5272	20.1253	20.8888	20.1196	28.9803	63.8627	35.8361	15.9745	20.2721	25.3416	18.4877
NT5C2	65.9024	58.9718	64.2011	51.0534	45.9572	58.2712	51.8201	55.1778	47.9737	55.3396	50.4609	49.9044	70.9156	43.736	43.6545	54.8412	40.6181	46.8362	63.1179	52.94	75.2133	62.0896	67.4366	68.9251	53.1571	69.0927	47.8383	47.3356	52.3547	42.603	60.2621	40.7106	45.1217	50.9578	55.3679	56.8249	56.3332	73.4885	40.835	48.6538	46.8751	44.0079
ATP2B4	140.793	123.942	97.102	79.7109	39.5372	143.99	173.203	102.704	97.7127	123.217	94.4293	122.836	193.675	88.9061	102.397	51.5286	107.075	85.232	110.881	33.919	133.239	138.484	132.5	121.169	47.5661	94.4983	218.993	92.1407	130.433	91.6045	143.227	42.8961	108.641	34.6196	57.2069	361.872	80.9521	146.855	74.2728	346.801	67.964	89.8058
MYH9	158.029	140.686	99.7904	190.563	134.708	205.516	148.152	175.547	130.233	127.076	93.8619	143.029	135.885	129.118	128.93	108.084	130.257	86.3632	158.6	94.6994	195.576	129.502	116.443	129.354	92.0174	135.192	92.362	102.51	121.373	151.828	108.083	123.15	185.968	134.841	102.886	87.3772	92.4249	114.737	116.208	95.08	89.3577	117.988
ATP6V1A	73.2739	60.7842	65.2798	68.2472	63.3401	70.3929	66.6585	71.0094	67.2725	76.329	55.4843	82.1299	87.9112	53.3817	61.3613	54.436	61.6564	52.6655	59.6116	47.7825	68.8342	78.1148	76.3945	86.7153	37.4159	66.7094	63.7564	50.4175	62.4877	60.9653	59.5752	48.5224	63.5534	54.6512	56.8834	51.6703	78	69.3865	69.2259	74.448	46.9786	64.0069
HK1	58.6326	66.2253	67.0256	68.0467	27.0972	60.8851	63.1935	58.5701	63.3358	58.7425	54.8059	58.2189	61.208	53.3831	62.6655	63.2232	66.2032	60.7681	59.0968	38.2089	57.5668	66.7799	59.8189	55.0391	51.5086	55.9142	49.1638	61.6408	56.2441	53.8303	79.9223	50.5009	60.3023	48.9423	73.4005	42.9478	85.8489	55.5091	44.7414	58.1083	48.2804	53.3797
A0A2I2U1K0	-0.0793058	20.9198	20.9408	-0.0307087	0.271073	-0.16784	-0.187217	23.1417	0.132483	-0.284063	21.7347	23.1735	-0.0915597	18.0311	20.9176	0.298091	-0.0995076	0.0637934	22.2451	0.452888	-0.105267	0.0750851	19.3153	-0.415317	0.752246	-0.166991	-0.23692	0.412675	-0.150735	-0.0436325	-0.279352	16.5382	0.441483	0.600632	244.167	-0.0957431	192.757	-0.0779464	21.4177	-0.115111	0.290978	0.299052
TUBA1A	765.24	568.491	429.775	823.641	920.373	1189.07	772.41	954.205	730.731	732.798	361.791	865.856	682.323	825.397	1000.01	589.533	391.192	381.501	572.715	477.675	1094.82	799.75	554.188	754.768	534.266	702.691	529.959	489.54	647.477	772.82	560.398	753.291	668.449	724.304	704.505	506.469	463.643	603.235	618.682	511.362	467.929	749.444
FHL1	0.165251	5.82542	5.40227	0.171331	0.748521	-0.142345	-0.27241	4.58968	0.145497	-0.238024	5.73038	5.79027	8.9098	12.5018	6.42874	0.415482	-0.502683	0.0800921	5.99793	0.417412	0.0671924	1.52997	4.8436	-0.199206	0.499489	-0.1469	-0.275588	0.479584	-0.23205	-0.308593	-0.56301	0.610637	0.307639	10.7327	6.68217	-0.138852	0.579969	0.0177136	5.59723	0.161951	2.92194	3.95678
PAICS	129.979	57.0399	84.512	73.0503	129.327	82.059	90.5562	116.348	64.312	124.312	67.533	88.3836	111.367	78.3429	98.9901	99.679	89.2011	88.2186	103.001	91.1627	97.0006	117.832	135.006	122.33	108.616	102.164	70.2527	84.4654	71.8736	78.4472	97.5824	86.7779	86.7607	61.5543	102.311	111.365	106.873	83.9825	82.6781	96.8643	164.841	74.0827
AFM	140.777	101.931	99.7627	164.485	216.848	303.781	242.565	219.588	120.031	186.75	65.5258	145.635	91.9503	43.3517	376.942	181.019	380.531	18.8937	180.642	104.843	44.2818	192.519	109.281	171.268	70.4665	178.326	223.422	144.764	219.736	230.429	213.89	44.6176	30.2087	73.3571	39.6179	31.7646	96.3504	30.5472	44.5328	70.1066	140.487	16.6521
ATG3	105.319	241.211	251.534	315.265	226.787	146.821	117.743	412.039	248.906	242.886	120.051	318.154	291.348	203.361	183.427	187.135	385.166	289.543	100.796	201.069	358.542	229.658	117.835	199.591	506.937	135.962	276.144	168.147	307.415	146.868	128.538	267.952	92.5129	90.8094	180.272	112.949	189.657	346.933	285.533	110.31	232.319	225.848
CCT8	168.223	135.437	165.69	148.742	148.361	151.017	183.759	167.919	137.976	219.324	119.422	148.311	202.196	127.443	153.315	150.028	159.531	151.181	127.138	115.969	149.475	179.167	179.523	195.935	124.232	159.142	159.498	108.73	192.144	150.418	171.446	137.213	121.9	123.506	131.185	169.369	133.073	151.145	138.525	173.106	139.291	116.856
TPD52	16.7359	10.2242	8.36639	25.4445	42.4618	15.7562	14.0359	21.7825	9.56094	33.5702	17.8055	41.0108	15.511	33.5533	38.1943	33.4465	48.1916	21.8249	28.5075	33.3231	17.5025	29.1823	28.5428	62.4974	30.886	29.5485	40.5241	21.5048	14.1643	22.9001	46.1385	20.0534	27.9775	24.4449	31.1872	28.694	26.6131	25.7965	19.5157	30.6157	40.9591	23.4056
CLIP2	-0.0650959	22.7285	22.5507	9.44625	1.00739	-0.131169	-0.306125	25.0642	0.102239	-0.353484	22.9233	24.907	-0.444129	20.5519	49.4181	0.595704	-0.357088	-0.064078	24.1985	0.905495	-0.124265	8.304	20.5184	-0.528894	1.0518	-0.715521	0.214018	0.54035	-0.717186	-0.313839	37.6718	12.5448	0.629767	35.4599	25.6092	0.486579	35.2488	-0.384746	18.9824	69.0664	50.4297	0.746967
PAK2	38	23.9328	27.4783	29.5943	34.6243	30.521	32.6825	26.2769	26.1459	31.0158	24.7137	29.765	47.9077	25.6731	28.9085	27.5123	31.9834	27.9449	16.4371	28.1463	28.6647	34.6929	28.7079	36.315	22.2867	27.9991	41.8452	27.1185	28.358	22.7225	55.5331	17.3775	26.1565	17.2995	26.7947	36.4658	20.586	40.92	17.6865	45.4795	25.8236	27.5841
KNG1	43.2381	27.2355	27.2123	46.5801	119.273	52.0431	24.5376	104.943	61.9375	87.9468	10.2458	30.608	70.4898	21.7474	55.5979	36.8929	40.7164	17.0635	131.069	11.9906	63.0454	79.6309	54.5808	1.69853	33.0596	69.9891	5.7798	8.23101	53.9628	70.866	17.2146	51.3991	44.9335	22.9439	30.2256	9.78033	131.625	10.5393	21.3042	11.5201	20.2493	13.7596
H2AZ1	0.01184	4.30207	3.64411	0.0777087	-0.100128	0.150807	0.0605716	3.79092	0.242639	-0.0921734	1.10318	3.62571	-0.0713409	3.19512	3.739	-0.0519724	0.02199	0.0734636	4.42304	0.116036	-0.050039	0.12356	2.73543	-0.236344	0.067835	-0.112867	-0.0630641	0.176061	0.0350517	0.0699741	-0.136057	0.295945	1.49602	0.151623	3.55256	-0.0950282	0.126252	-0.0684697	2.48921	0.0165586	-0.0530706	0.150578
CALD1	41.1722	50.4266	56.5885	49.1337	20.8837	64.5866	63.0782	58.7104	47.2099	57.9166	38.4661	66.2781	47.1268	18.4027	42.5979	62.5942	45.1646	37.5289	91.9417	29.3012	63.6187	40.6897	15.8737	55.9304	37.5574	47.8095	32.6121	62.0305	44.8964	53.3794	28.6397	24.4693	31.7835	21.965	61.3347	55.4596	35.4386	45.5441	40.0255	30.0802	209.298	32.1184
PEPD	35.2199	30.4105	45.0942	30.3755	25.9055	31.95	42.3701	49.7909	27.9114	60.353	46.7932	70.8954	42.7917	18.4486	21.0378	35.3381	36.5342	34.0674	53.1329	24.6281	42.521	43.1168	59.7801	79.4139	22.9656	37.5652	34.4909	22.4665	37.4661	53.5421	48.1821	22.4354	18.1237	22.351	24.1831	37.7123	27.2778	49.1208	23.1399	23.5906	17.8479	26.6788
USP9X	59.2614	62.7768	64.127	54.459	45.3817	64.0362	62.7485	64.9973	63.2405	88.653	53.9244	76.4191	70.0641	52.8106	58.9514	55.3725	57.3689	62.6685	58.4735	48.5842	64.6135	65.6993	74.6009	96.4939	49.511	61.7826	45.4272	46.9362	65.6391	70.8492	34.4901	48.0487	61.25	52.4498	56.7265	46.4232	56.5599	69.7675	50.8249	32.1608	44.8344	49.7517
CFI	257.91	55.5473	99.3903	86.6201	143.095	23.6936	56.1359	89.5699	71.384	113.247	59.4535	65.1871	189.522	136.763	99.1772	99.9421	162.479	37.0477	62.0036	97.8358	46.2257	92.4913	52.3573	105.284	102.787	141.59	88.1839	87.9699	123.352	113.11	121.016	52.5322	52.7489	61.3665	69.4476	116.357	86.9411	175.493	37.0551	106.736	112.096	67.1735
TPD52L2	6.99419	7.50568	8.12097	7.69898	8.19822	11.6425	8.1285	8.86623	6.81004	6.7654	8.86348	9.17303	7.97627	5.97979	7.44862	7.3872	8.30164	8.12757	8.55599	7.79552	11.5602	6.84134	8.64518	16.7368	8.10043	9.09601	9.57536	5.26728	7.63977	8.11512	17.4554	5.44123	5.66662	3.649	8.5087	9.3337	5.77263	7.71462	6.35652	9.02711	7.15922	6.34611
ACTN4	47.6459	49.3238	39.1043	50.6909	34.1447	51.4602	46.3585	54.8444	32.1653	47.9486	39.6002	53.6675	36.3535	32.9072	43.9848	43.9792	44.8633	29.7633	39.9978	27.9114	54.4415	36.3701	40.7825	43.411	37.7742	39.4351	38.4803	30.2858	52.4079	48.8639	47.891	44.2447	44.6131	42.4405	39.8374	30.69	36.333	33.8241	37.4897	35.636	31.9286	39.5891
PSMB6	241.613	137.625	198.172	140.587	232.537	166.723	164.424	136.089	154.359	158.012	168.424	166.329	205.059	138.528	149.524	225.249	154.497	125.609	182.438	154.396	155.048	206.768	237.394	146.629	153.95	183.366	159.608	171.127	216.204	121.953	143.624	177.54	160.418	123.223	184.742	169.881	179.521	190.29	164.89	207.12	192.634	162.386
SOD2	131.559	106.39	82.0677	152.883	41.0143	82.4759	136.191	125.959	65.3154	115.054	119.677	109.286	108.188	85.7333	148.182	67.6348	78.8709	87.3817	78.2983	31.0984	116.651	96.0697	73.1181	100.103	33.1918	108.118	283.714	49.2973	97.3425	86.0232	167.283	43.6946	91.1044	28.979	89.6003	45.6206	71.2862	108.668	69.4176	89.1339	33.6193	120.341
PCBP2	21.3194	40.0703	39.0323	46.7586	66.0828	51.5038	45.1912	43.5581	44.045	33.0341	40.2561	43.6762	38.2691	62.9251	60.0715	63.0779	18.5121	49.2267	41.9952	83.6019	46.7525	33.9348	35.3408	48.1719	63.0257	41.7606	56.7396	41.1985	40.0911	41.5889	47.2106	28.3287	40.9505	65.0251	79.0451	31.5928	36.6952	37.9367	34.5023	63.0852	67.3409	62.4308
CNDP1	-0.122699	19.9422	19.6706	-0.0597227	0.285623	0.264051	26.7586	22.0074	0.206029	-0.145983	20.3179	72.2579	-0.0758307	18.0057	19.3182	0.261863	0.25881	0.263446	21.081	0.630002	0.21085	-0.187948	17.6972	-0.452351	15.7756	-0.204981	-0.248738	0.474144	-0.17414	112.577	0.105646	42.4816	0.666203	1.00764	20.9627	0.269807	37.5754	0.113885	16.1662	39.3147	0.215994	0.283074
CAB39	57.1665	68.907	63.2658	64.1393	46.7152	62.3634	61.5124	83.3327	55.8154	103.252	57.5811	67.49	62.6197	44.1028	54.753	63.9883	80.4147	50.9005	66.1735	27.8858	70.0502	55.3498	62.6881	78.7362	102.369	70.1067	62.1544	41.2142	61.9753	60.9591	69.1883	40.0684	44.7199	74.8137	56.6304	59.1637	44.4918	71.8373	36.7744	54.3022	58.6868	36.1107
SNCA	653.355	403.644	526.827	280.774	429.685	454.042	341.697	272.708	370.412	181.104	290.717	291.499	746.531	296.725	370.63	418.935	320.478	318.305	356.196	521.145	571.814	301	422.47	552.853	353.388	459.246	797.679	336.447	410.522	221.856	571.724	267.052	254.775	325.773	337.475	1038.92	340.048	769.522	272.892	1050.52	394.11	236.413
PITPNA	54.6637	34.8407	40.7448	49.4689	43.9042	47.9821	46.7663	45.3382	42.1843	48.0628	42.973	45.7532	57.4256	39.1638	38.9365	48.8143	50.2721	37.8654	47.1368	42.1297	46.4315	44.3562	51.8989	56.2571	42.4504	42.7637	40.7056	42.8428	45.2384	36.3003	35.8149	37.6695	39.4543	38.4494	52.068	41.147	60.6019	45.113	37.8405	48.3446	41.4453	35.6163
NME2	293.434	199.913	265.947	246.391	400.085	209.531	215.47	219.367	224.918	371.035	292.688	296.826	235.352	255.687	221.546	321.079	249.432	247.12	198.24	351.594	180.404	380.397	389.523	323.41	344.19	284.627	204.258	304.131	253.624	179.631	196.746	321.992	272.384	269.659	305.835	185.597	243.958	210.012	349.884	186.729	371.499	239.732
PRPS1	9.97693	17.9932	19.1545	6.81303	9.60112	8.10423	5.80246	5.89456	10.8125	9.79802	19.6098	13.0339	10.6603	4.28364	7.47252	8.86055	12.9877	6.98607	13.646	9.53264	4.40846	8.21943	6.5765	7.1757	8.41459	8.00088	6.94661	5.19687	8.08516	15.8116	8.03611	7.8682	6.81041	7.88644	9.71371	10.6615	12.485	15.3563	7.1659	12.8606	13.9424	6.14178
PAFAH1B1	36.4467	35.4779	34.1293	34.5784	33.0686	40.0003	44.9255	41.5205	32.2041	44.5382	32.7057	42.4618	45.231	27.49	33.9115	31.7007	34.5275	36.005	33.9028	28.1382	52.408	34.0711	41.9638	62.1401	34.7653	36.5514	44.2083	32.1075	35.3522	31.8894	83.2335	25.5199	35.2952	32.1769	25.8136	47.0025	34.3271	44.1662	24.9319	51.1257	32.0996	23.3352
GOLT1B	15.2734	20.6751	38.6629	15.61	10.7534	27.5846	20.9208	20.9432	16.859	48.486	31.4195	18.2409	17.1223	10.465	6.84753	14.3385	27.7917	23.7288	21.2027	12.6759	28.0932	16.349	12.0725	23.1296	17.4958	20.6616	14.4525	13.9209	20.8003	30.9105	14.3722	15.1566	18.9745	14.9721	15.927	18.0672	8.73582	25.7051	10.835	10.1306	14.01	15.578
BTD	-0.02961	0.00563436	-0.00497698	-0.0143312	-0.118287	-0.149512	0.0515934	0.00469202	-0.0130698	-0.136407	0.00445893	-0.0065857	-0.126702	0.00548366	0.0105428	0.00470252	-0.0100591	0.0713595	0.00416394	0.0606196	-0.152259	-0.0711905	-0.0111354	-0.0613403	-0.109507	-0.144378	20.8039	0.00878466	0.012114	-0.185752	0.402336	-0.102538	-0.0612825	-0.119512	0.011411	0.332343	-0.139663	-0.073181	-0.0221237	0.235082	0.0543009	-0.0113492
SLC44A2	24.7691	34.858	26.3233	38.7624	35.1097	25.9078	30.1179	32.7536	38.2211	51.9303	39.6381	31.4134	31.4121	56.1072	39.4198	52.5978	29.2028	93.6542	28.0355	70.4656	30.3773	37.0471	31.4221	44.2844	47.6225	33.9388	51.0553	41.1003	35.2121	36.2075	73.8376	32.0558	38.5788	72.5103	60.8149	62.6377	41.4085	31.6476	35.4328	56.8493	67.1142	53.3073
HACE1	37.2538	26.3032	29.2323	33.4708	20.927	30.7919	23.4885	55.0084	34.4341	55.2908	49.0332	46.0218	31.5405	22.8143	27.9938	20.8059	50.1729	54.7242	33.9626	46.2314	41.2725	46.2215	82.1339	90.9072	32.9528	37.8572	37.7648	28.7222	37.7337	51.0698	40.7715	42.6459	39.6883	33.4633	26.3709	39.8604	30.5528	23.5	30.5837	35.0441	20.6657	38.381
DNM1	-0.10437	0.0192221	-0.0169794	0.280531	0.0792114	0.172117	-0.0306971	0.0160072	0.393761	-0.385535	0.015212	-0.0224677	-0.293641	0.0187079	0.0359678	0.00223784	-0.110137	0.172549	0.0142056	0.509233	-0.00261956	0.0619083	-0.0379892	-0.521576	0.47351	-0.37917	-0.184039	0.382689	-0.256329	0.201146	-0.152366	0.69489	26.1	2269.45	0.0389295	-0.241326	0.35031	-0.249663	0.485404	-0.00784771	0.0368486	0.360726
EHD2	24.689	32.2438	16.8451	20.0855	21.0917	23.9212	19.2308	23.8431	15.2673	29.8236	20.3724	28.0968	9.96744	18.9715	26.0472	19.6039	8.75999	17.3196	11.6177	18.4956	11.3775	20.6471	18.1754	13.2659	20.8743	13.7673	13.6566	20.6878	18.0627	24.7849	10.3346	23.3787	23.2881	24.2174	21.7725	14.8704	19.7752	25.3045	16.9029	17.3985	18.6559	20.8221
AHCY	433.654	301.125	346.338	394.724	468.148	365.721	342.981	462.758	428.536	616.1	542.296	495.694	441.276	317.511	355.771	329.633	386.253	360.19	349.04	355.039	485.524	477.116	557.897	503.058	322.815	520.088	368.156	318.984	479.821	408.987	346.158	314.512	333.591	290.898	414.062	413.479	338.014	482.795	345.455	376.029	354.131	347.137
ATP2A1	3.49191	3.69486	6.18777	6.7466	2.85621	4.60092	6.47987	6.70315	7.44468	6.52253	3.25543	11.388	2.60955	4.29602	7.02145	3.82032	4.33586	5.55215	12.4375	4.13677	11.5774	7.65488	5.23956	6.74042	3.88803	5.87106	1.9933	3.49913	3.44987	8.35062	2.98338	2.5149	4.97259	7.69344	6.38232	2.20476	2.35273	4.83264	1.97865	2.52658	1.08464	4.4714
LCP1	63.1259	86.5191	81.5596	106.954	61.7781	100.352	82.889	141.702	56.1786	92.5643	89.1757	75.7653	59.0107	89.763	96.5163	84.0148	85.4689	63.0774	66.9552	85.9585	54.9699	72.5555	55.5489	75.9409	56.4456	70.2057	91.5263	72.2463	75.2258	77.1751	116.199	79.5949	89.2472	77.1998	124.191	92.3713	94.8542	77.5501	95.6316	126.06	95.7868	89.3414
ANK3	65.5866	351.11	476.034	30.5825	41.4393	27.8816	40.9307	27.9125	182.538	27.4235	433.1	77.7236	29.6736	78.2245	50.8291	42.8388	298.934	411.176	644.221	877.365	13.786	-12.044	57.37	12.246	207.131	27.76	61.6459	299.873	58.7818	305.252	22.3024	288.748	169.609	322.784	77.0919	40.5127	106.734	35.8559	39.1546	33.4194	66.6677	38.0966
GAPD	26.7656	24.7086	18.5065	55.0958	9.3048	41.5079	43.0691	71.662	33.7207	96.2572	31.2531	67.9626	30.7787	33.2578	17.2057	13.7008	62.679	48.5125	21.2535	9.03355	30.877	23.3744	18.2397	55.3817	19.9234	79.2705	31.1959	9.79727	32.4643	53.0975	47.6743	14.122	23.015	24.6308	15.4083	21.6261	14.1555	30.747	26.6905	10.6502	14.8053	32.3795
LOC101098498	46.3864	107.552	95.0801	97.3204	133.015	71.0543	87.3978	121.43	56.8327	77.3132	82.0782	57.5986	58.0053	78.8507	67.6036	63.9578	91.2934	73.5983	88.0721	104.979	59.1823	41.0117	25.8926	69.4314	66.4151	58.415	77.5637	84.3214	53.7136	69.8156	113.418	66.6541	51.0047	86.586	131.033	84.7831	91.6644	63.6824	51.8051	103.643	80.0038	72.1966
CHORDC1	20.0585	13.5089	15.4313	12.5218	13.5574	21.5048	22.1317	17.4344	16.2522	18.2509	19.1608	21.7062	23.559	16.9099	21.4469	27.8103	19.8993	16.1775	26.9051	15.6659	31.016	19.577	17.931	25.8751	13.7515	31.016	14.1268	14.6584	19.5411	40.9887	25.8335	16.0829	10.2899	16.9149	19.4931	20.5072	13.782	27.5367	15.6792	20.8523	14.4196	17.1195
PARVB	62.995	63.8503	45.6178	49.7954	34.6451	56.1717	48.359	45.6298	44.8173	41.3475	30.1247	51.6076	43.7783	39.9407	51.4385	34.3608	25.1029	21.5079	58.9755	16.8675	59.4539	34.1849	30.3466	43.113	27.1322	36.0166	28.6962	38.6669	46.0454	43.8357	24.1191	42.8854	39.0734	37.9637	28.1196	23.963	30.1165	42.3815	27.0847	31.8311	25.4075	42.3229
F13A1	55.1618	65.7784	54.6785	45.4036	120.089	56.6768	53.8519	49.7868	50.2289	60.2626	61.0672	45.5451	62.1147	51.404	60.3385	180.487	57.2908	52.3326	46.6806	123.592	56.8412	82.6324	116.264	48.2348	58.8696	63.2281	71.0674	56.9921	64.1366	51.1563	75.3333	51.4168	42.1588	90.857	53.0492	71.9978	64.831	35.4873	33.7862	121.597	66.6596	44.2285
IGHV3-9	-0.444676	54.2342	53.0077	-0.0712217	0.450953	-0.0867434	-0.3911	58.3624	0.332382	-0.419788	55.0595	58.8939	-0.411872	160.949	54.0699	0.28745	0.0639378	0.491133	1187.86	1.20792	0.136681	-0.302936	47.5355	-0.649666	175.275	-0.36156	-0.326354	0.683322	-0.547844	90.5371	0.17795	120.669	0.640324	108.628	175.498	3220.44	312.783	0.0909619	92.1259	0.0952616	0.485522	0.465753
C8B	0.195259	45.8579	45.4692	-0.169383	0.0504476	0.469199	-0.0590605	124.092	0.00880085	0.37258	46.1872	51.0693	0.615693	41.93	72.612	-0.141371	-0.0053791	-0.164827	48.3647	-0.0822268	15.4679	0.179762	135.929	0.337911	0.54897	32.303	-0.362451	-0.113647	0.166426	0.393457	-0.0372161	40.6423	0.1993	0.184336	177.181	0.496025	55.6501	130.955	12.0922	39.6288	0.00464604	0.249909
EIF1AX	83.1097	85.4909	91.2523	62.0067	66.8799	89.4629	79.2314	63.6903	47.9036	95.7655	73.6917	84.3105	93.8326	66.2608	68.8277	66.3919	90.2538	95.6703	116.619	45.3059	93.0009	65.7344	61.8205	124.179	66.3805	96.0743	74.1257	40.6651	54.4431	77.4603	84.9858	40.1586	47.4239	48.9612	74.724	104.973	66.4813	73.0481	57.9755	69.6108	61.8459	66.5042
TBC1D15	30.9368	35.2319	35.9472	25.6811	29.8077	37.7112	39.4026	44.1945	30.6271	48.2098	34.3614	39.8939	39.1168	24.4687	25.3445	20.6447	35.8436	34.2457	28.3366	38.5439	43.8748	38.7674	39.4197	55.5934	31.3598	40.8435	34.492	24.6927	37.1849	34.131	29.0354	21.1527	27.8308	33.3753	35.8445	27.4719	23.8747	39.2882	25.5473	20.4774	30.17	29.2317
TRIP12	87.1385	22.7783	40.4958	32.2607	253.297	70.848	80.4556	50.4923	25.4399	77.2932	42.3183	46.9734	119.35	289.3	236.453	352.198	49.9545	112.19	20.7105	186.934	89.3343	140.066	38.1044	77.9523	205.293	59.9525	57.9289	109.534	44.8014	76.7017	81.0916	76.3517	88.1604	329.455	207.419	115.016	204.327	85.1877	139.389	637.127	401.184	336.465
ADK	82.839	53.7556	68.3686	69.486	56.6345	67.6724	60.6445	68.1067	50.1909	86.3787	57.2227	62.254	70.8642	67.6894	66.9528	72.0578	72.8136	62.7589	59.4482	60.566	71.065	85.0539	80.6914	85.2188	55.152	66.437	55.6018	56.7163	70.9518	66.0216	72.3654	57.0293	57.3821	60.3109	68.3345	84.2499	78.0679	71.3199	66.0581	76.6059	59.4282	58.1485
RFESD	50.4379	38.5075	49.617	43.0745	34.7664	44.1541	42.5604	59.2132	43.4602	69.9339	56.7042	69.4627	48.9315	24.2963	32.3449	14.7062	62.7761	40.6271	41.7554	23.4771	55.0722	42.5955	40.8553	56.5953	23.3394	77.8727	39.9889	26.4256	65.7759	64.0044	54.3656	15.8071	29.0064	23.3141	29.4012	43.0977	33.7637	69.6135	49.4071	34.5177	33.0256	46.6296
ARRB1	7.51682	5.6851	7.65652	10.5854	9.51205	13.2916	11.9104	9.6957	7.06551	16.5796	8.28157	11.4257	14.2773	5.80351	6.74128	7.30239	5.0377	5.62837	11.9211	5.83237	15.9046	9.94051	6.05207	3.63743	6.87525	12.458	9.58484	4.7954	8.73427	7.32181	16.2855	4.17215	4.50261	10.1034	9.22654	8.00617	5.45695	6.48073	2.73774	10.0132	6.028	5.82084
A0A2I2U6W9	-0.0503253	36.4337	35.9759	0.0755904	-0.0520798	-0.136671	-0.0667128	57.8436	0.0670283	-0.0903599	37.141	97.3175	-0.0991151	33.1263	35.7932	-0.0346465	-0.0604596	-0.0110059	38.4622	0.0225045	-0.118576	-0.0202822	32.4362	-0.230026	0.12347	-0.0801945	-0.056953	0.0530973	-0.0605772	-0.102432	-0.044668	0.256007	0.262339	0.0923181	38.7688	-0.0416263	0.248682	-0.430352	29.8691	-0.0728874	0.0499394	0.169735
MACROH2A1	-0.123124	12.3172	5.03782	-0.00250905	-0.700565	-0.0328748	0.0738971	8.13435	1.96657	0.195018	5.43861	8.07063	-0.0895851	7.0419	7.92464	-0.267762	3.69069	2.16118	11.9089	0.889997	-0.124345	-0.274937	6.02831	-0.238157	0.396212	0.0573226	-0.323582	0.727851	0.144187	7.75866	-0.116476	0.55441	2.86897	0.617012	7.81193	-0.152638	2.49008	0.244219	5.94527	-0.226611	-0.279173	0.341956
EZR	450.113	417.95	487.318	436.274	347.524	379.046	429.627	446.254	322.846	503.993	513.357	408.961	460.012	376.629	408.166	408.613	453.027	386.65	460.278	380.233	439.493	426.539	496.729	504.164	341.383	453.838	443.849	335.675	499.214	351.185	469.213	342.564	382.621	320.352	369.477	481.888	349.584	437.575	494.023	509.148	371.581	336.404
LGALS9	1245.64	1805.64	2111.95	1556.47	1644.48	1417.31	1225.83	1327.21	1816.04	1311.13	1778.91	991.763	1317.48	1374.31	1560.88	1682.93	2714.98	2379.39	2036.56	4809.37	1085.86	1375.41	1327.94	1188.33	2456.68	800.41	1221.57	2476.84	1031.98	1297.18	706.546	2107.79	1409.12	3029.49	2127.87	926.838	1468.1	1215.91	1093.39	1346.75	2749.06	1677.1
CD1H11orf54	42.8931	28.4059	30.3127	45.4541	119.26	45.8156	40.8617	39.7571	50.5055	63.5064	38.6252	50.3881	29.4347	85.0627	77.0956	93.0206	49.0681	98.7507	37.6089	112.387	33.7834	61.3039	64.3783	71.6695	107.152	47.3275	82.0173	55.7847	39.9054	52.6853	96.8788	76.8386	66.4605	89.5145	103.157	98.6936	79.4168	37.59	67.0829	67.2665	144.778	88.5227
AP2A2	5.44984	7.82058	9.22612	6.48754	6.08037	9.76049	7.32061	8.45416	4.77913	11.8354	6.14621	8.79091	6.14202	9.79432	8.13107	6.60166	6.67752	6.39544	7.67767	6.94306	9.28065	9.08935	5.93612	12.271	8.66906	4.27215	7.16915	5.17049	1.82215	8.57849	9.44494	6.88128	9.40078	7.54255	8.3612	12.4945	6.86429	9.72892	6.55702	14.4014	6.67315	4.01523
UGP2	65.0519	60.7686	58.0495	63.3124	75.7466	65.8315	62.7683	63.9569	55.2867	60.6109	48.7709	66.9836	67.6976	57.747	64.5955	63.1023	52.9135	59.586	59.053	79.1959	63.5936	65.3627	67.6876	72.3762	64.1317	74.1487	63.6972	64.304	60.0686	62.6995	54.7409	66.279	58.1088	89.2178	78.8035	53.5031	69.0569	73.0618	66.3221	69.8287	75.4935	57.2058
ALB	1814.11	1096.6	991.952	2301.13	5513.28	1703.25	1856.99	1284.53	1571.26	986.409	1087.21	1496.23	2069.65	5587.29	4756.72	5750.58	1526.05	3637.06	1026.65	4109.07	1918.6	2142.74	1154.97	916.073	9973.38	1182.02	8479.26	2843.87	1618.67	1464.61	5705.72	4626.97	2304.68	5893.04	7549	3023.29	13119	1996.09	5644.6	3058.92	5140.63	3530.02
GLIPR2	-0.122995	13.7324	18.9287	-0.08289	18.5054	-0.123848	-0.447761	14.3584	0.542173	-0.518933	14.0928	14.4993	-0.330212	12.0654	12.9408	0.547423	0.154204	0.409449	14.3394	10.4014	-0.329911	-0.0305069	11.4828	-0.580513	1.09629	-0.39815	-0.345342	10.1586	-0.282303	18.6368	-0.227173	26.8071	0.584471	1.25728	8.07233	-0.34159	0.588644	-0.322729	17.7469	-0.276486	0.701228	0.319215
CP	113.094	82.7414	80.4971	113.639	188.709	149.696	92.9657	97.8654	91.2962	91.7562	79.3691	116.735	156.562	98.6279	129	215.74	86.8367	108.19	117.189	113.895	118.173	140.235	155.442	146.126	161.404	136.472	84.8649	114.092	122.987	97.9807	35.7962	96.6627	100.04	179.258	173.758	27.7705	151.698	109.308	93.4498	91.0907	117.803	126.468
CDKN2C	89.2646	134.245	130.322	87.1052	82.0084	92.0606	100.959	111.758	106.937	97.9396	171.36	123.736	76.068	79.8058	74.8228	90.0056	99.2674	124.752	108.373	119.076	99.4824	86.2858	83.0065	97.803	96.7396	72.4195	81.8331	103.563	89.6614	64.5343	71.5066	93.5067	95.9973	42.9168	80.3143	83.4823	86.9614	65.4528	40.6642	68.0795	91.0295	77.6741
VIM	27.2769	33.3086	24.9424	34.8399	24.381	29.0161	31.0817	38.2582	28.8163	29.2929	24.487	33.8789	24.0061	28.7386	33.9372	29.9614	45.9245	32.6143	30.1835	22.5578	45.3891	29.3929	41.4031	36.5132	34.4179	26.2398	33.1332	27.9313	29.1763	37.6708	38.5053	30.8885	25.8815	52.2427	37.539	39.1505	31.953	38.2567	26.1039	27.3189	24.9723	33.0555
ARF3	259.87	248.478	289.053	280.421	159.249	252.835	282.214	331.834	230.965	425.613	368.612	399.275	242.656	207.263	240.305	204.692	368.82	280.34	317.414	170.371	240.504	243.063	216.073	374.705	173.124	292.14	302.417	139.362	330.972	301.086	347.509	143.188	208.409	127.625	171.357	234.967	138.908	275.251	228.747	193.85	158.59	192.697
LDHB	1127.15	766.642	1042.7	1063.14	1133.22	1156.02	1009.81	1085.24	942.273	1219.31	903.962	1075.59	1224.21	828.611	1032.97	1003.78	990.155	936.096	988.788	878.024	1245.43	1046.12	1431.7	1173.05	979.982	1380.17	992.267	1061.71	1413.26	1286.96	1011.89	997.37	1010.25	914.383	1326.96	919.256	1049.64	1286.85	954.136	1181.14	911.616	1109.61
MYO1C	13.6248	7.09846	8.72047	16.3638	11.8287	22.0395	11.2891	19.1523	13.5909	5.81874	7.00262	18.2922	9.47327	11.0092	8.78451	12.0792	6.00951	7.31844	8.8622	6.36414	16.359	14.4212	15.0021	10.5419	8.20636	7.41365	8.60361	8.20701	12.7072	8.8227	5.92298	7.06371	21.2673	13.2167	11.9316	8.29142	8.47343	8.26404	10.0826	10.1427	8.23643	11.8196
WARS1	74.6485	81.8371	71.6415	88.7846	74.6495	69.1023	74.4342	82.4085	69.9165	90.1035	85.716	80.3566	66.8216	54.4247	55.9268	74.0133	85.0697	74.9662	64.8618	61.2275	60.0738	74.3492	75.788	77.9294	61.4623	61.7561	82.8689	63.553	75.3282	67.7317	80.2586	57.4194	67.0364	60.3306	72.4125	82.9466	61.2819	78.4573	67.1828	81.472	74.9974	64.9501
GANAB	18.0519	16.3562	23.1035	18.2169	21.5116	18.9572	15.6946	18.6573	15.5656	25.8238	21.8918	20.4146	17.626	13.9805	15.6163	31.5538	28.9213	21.0083	21.0896	23.1589	20.7855	18.6094	19.4431	19.4182	21.8319	17.9443	15.3635	14.9705	19.3047	21.4538	12.8349	15.0702	19.0867	21.2461	15.1122	15.8486	25.0691	18.5402	8.18564	17.8317	19.1499	19.8224
IL1RAP	0.110736	-0.0120653	0.0106576	-0.183991	0.00525767	-0.0660333	0.0149891	-0.0100474	0.0281336	0.130511	-0.00954829	0.0141025	0.276019	-0.0117426	-0.0225763	0.157098	0.162475	0.0680359	-0.0089166	-0.00212243	0.0155488	0.0175524	0.0238451	0.0434537	0.20384	0.172695	-0.118569	0.106946	97.9643	0.0226483	-0.142192	0.190264	0.162985	-0.0608462	-0.0244353	-0.0136304	60.5072	0.156709	0.199686	-0.0206717	0.0292267	0.072853
CPB2	-0.071347	-0.021715	0.0191815	-0.0653137	-0.185468	-0.0247691	-0.0153777	-0.0180832	0.25451	0.405622	-0.0171849	0.0253816	0.121616	-0.0211342	-0.0406325	-0.0266237	32.7875	0.589049	-0.016048	0.252679	0.108348	-0.364599	0.0429161	0.0736431	0.293617	0.221404	-0.31406	0.16271	0.128988	34.3947	0.165248	0.16275	0.22012	0.213244	-0.0439783	-0.0319447	22.5661	0.282042	0.199242	-0.0784415	-0.187374	-0.0147361
PICALM	8.50875	10.0464	13.7057	9.83252	6.11556	6.43057	4.34875	7.74136	4.40894	13.3944	4.66023	6.23929	8.51598	5.8622	6.79846	5.56259	10.3128	2.00237	8.60981	6.40528	11.6357	5.594	11.0897	9.06695	9.99642	5.42197	8.39549	4.85918	3.53567	3.79702	12.5509	4.96749	3.72798	1.82344	2.80089	10.0308	5.41554	5.42532	5.47566	6.10422	8.28197	7.84122
TXNL1	68.1938	71.9985	116.615	23.7022	81.2065	124.734	98.4379	112.884	41.4014	111.478	53.915	77.6613	117.671	52.6038	68.7526	67.1177	74.9869	44.2925	80.0265	46.4887	90.3109	74.2398	40.5275	111.032	47.8936	89.2351	109.228	48.0879	116.759	72.3344	101.805	44.7201	54.5691	55.328	57.1413	113.935	36.6206	101.539	76.0832	106.47	55.0251	39.2822
IST1	102.332	72.9264	70.5709	82.5231	136.747	65.3082	101.938	105.568	71.24	89.3736	89.079	88.9054	82.7941	100.184	72.2992	113.987	91.0257	92.2247	70.2972	183.968	68.4449	91.3287	115.742	98.1089	123.453	100.006	105.788	91.334	82.1485	61.4263	94.1815	124.899	84.5194	80.6368	126.451	60.7225	88.9813	69.9575	99.3784	59.617	133.815	76.0314
AQP1	29.0642	83.6357	109.593	15.2151	87.4278	38.1422	19.3821	15.883	43.5652	13.2753	81.2717	27.4093	5.68115	35.7216	39.2466	28.5738	67.8877	63.0345	96.0549	144.916	18.7675	27.4725	21.1149	10.3476	43.4802	37.303	13.0812	88.7963	26.5956	53.3582	10.2388	58.6897	69.4684	52.3352	61.1697	15.286	71.4957	15.6844	25.4802	12.9543	26.0893	21.2625
MST1	-0.230407	0.01073	-0.00947805	-0.26107	0.40552	-0.245854	-0.260456	0.00893538	0.12547	-0.398575	0.00849149	-0.0125417	-0.21182	0.010443	0.0200776	0.334487	0.0827368	0.430343	0.00792971	6.53296	-0.215578	-0.10086	-0.021206	-0.232978	21.2107	-0.30204	-0.0598989	0.549336	-0.315398	-0.0294642	-0.0653505	0.714814	0.204146	0.781749	0.0217308	0.0299037	0.528008	-0.139364	0.239606	-0.105769	0.483569	-0.0549767
GP1BB	276.032	228.676	155.175	361.064	348.211	325.646	268.433	280.948	217.651	233.531	158.726	284.46	188.952	289.04	358.45	258.136	133.298	151.22	215.983	193.418	345.122	225.052	205.498	205.127	227.761	232.018	123.515	241.681	185.699	264.983	89.479	228.89	257.023	322.293	256.069	97.8687	210.493	190.925	215.931	191.098	227.513	380.614
PTPN11	23.7187	21.9658	14.7436	18.7825	22.1143	32.7068	26.8994	26.8602	16.6405	25.2749	16.0264	13.4946	19.7281	19.4045	23.0711	7.14904	12.8593	13.7031	21.5871	7.88604	31.0171	18.2064	13.2432	20.4205	6.74287	26.7905	20.1951	7.53857	21.4665	18.6799	17.616	11.4613	14.668	25.8371	8.82896	15.5607	12.6443	15.8096	16.8432	13.391	9.31831	22.7678
PPIB	111.209	115.947	154.417	110.862	84.4434	93.1114	100.982	112.883	95.3049	151.741	125.582	123.177	103.047	76.0238	107.905	95.3499	142.163	90.2842	137.836	80.8777	100.623	84.1259	94.6209	105.118	64.9789	107.37	127.182	67.7994	96.3426	90.0253	129.842	73.9691	92.6541	62.1817	74.6264	105.297	82.381	98.602	86.5779	97.7419	83.061	76.6866
SKP1	46.3927	48.048	36.8727	77.9639	167.645	43.8897	53.5421	53.7419	48.4065	77.9358	53.8138	70.2854	47.6963	59.0082	64.3868	63.3377	69.2189	66.2866	49.7233	54.1899	44.1901	47.3251	59.4332	63.3378	69.7729	60.7323	58.9257	49.3803	37.3998	41.1204	76.5865	42.2176	21.9182	96.858	42.6451	61.7903	42.7686	51.2813	52.544	53.9199	64.9314	54.1351
ARHGDIA	1291.75	1054.4	1146.93	1178.43	678.859	1021.98	1190.2	1197.4	1039.34	1224.52	1139.45	1180.78	1309.32	872.546	1038.01	1215.97	1149.59	1114.39	1127.27	841.168	1134.75	1194.19	1271.06	1390.92	604.091	1009.56	1244.76	786.646	1194.94	823.115	1231.38	650.847	917.874	677.321	707.525	1516.29	814.894	1197.7	1071.18	1457.09	724.939	772.249
JUP	32.4747	32.5055	61.3353	21.3742	68.8882	68.5564	24.5845	42.4427	51.2938	64.1167	30.7213	64.659	27.2332	59.8267	14.8773	40.2042	35.0697	31.7916	33.3081	39.0037	34.3204	34.4612	27.7886	59.7705	51.8562	45.8379	25.1078	70.1739	36.5788	46.5149	32.661	42.0488	22.4617	26.6797	62.709	29.9141	20.4394	31.2966	15.7993	22.399	34.1803	9.73971
DPP3	144.922	116.84	149.215	118.788	102.561	100.385	116.148	130.749	109.432	149.6	146.375	126.08	149.454	107.646	117.098	113.631	138.055	120.732	121.418	122.573	106.935	145.651	185.134	144.717	92.1069	127.307	136.236	95.0628	148.296	103.124	134.952	86.9549	112.512	102.997	125.286	132.086	108.489	119.145	146.382	145.5	109.498	103.213
SACS	0.107345	-0.0203806	0.0180027	-0.170308	-0.00949744	0.258087	0.00174252	-0.0169719	-0.164282	0.299937	-0.0161288	0.0238218	0.268982	-0.0198354	-0.0381355	-0.220801	0.0628808	-0.0428448	-0.0150618	-0.218815	0.123139	0.0740292	0.0402788	0.235997	-0.172017	6.75404	0.0906659	-0.194902	0.123815	0.0494043	0.271294	-0.299001	-0.10806	-0.27954	-0.0412757	0.408991	0.0260424	0.26471	-0.0799349	16.1708	-0.0350308	-0.025393
KALRN	11.9278	30.2514	21.8278	20.4318	8.95717	25.6684	20.0065	42.1598	23.8412	19.0845	14.5136	29.1133	15.5909	18.2336	24.0735	9.96164	13.1432	7.16905	25.0104	10.1211	30.1431	15.8462	14.7582	11.8985	8.78735	16.5105	10.1971	13.2463	21.1888	23.7915	19.4877	6.81095	19.004	15.1095	4.9876	12.0408	7.64169	16.4212	14.3646	15.0865	6.65897	12.4338
CAMK2D	37.7169	46.9275	45.0443	39.4066	40.6606	45.5274	44.3194	54.092	39.7522	56.2658	45.2197	55.2941	56.1477	33.1499	36.1077	41.0212	50.8029	49.7972	49.1231	47.5197	57.4768	46.4255	57.3326	76.759	32.4628	50.1219	23.1338	38.3419	47.723	48.2451	39.0983	34.3804	39.2674	36.9172	47.8798	30.0771	37.9779	40.1857	35.4796	30.6638	32.54	32.1723
METAP2	22.7755	19.0537	32.7133	16.1989	24.5408	39.5769	29.2346	20.147	22.4657	31.4414	16.8098	15.6216	33.4923	20.7606	21.1153	22.1088	14.5874	20.6704	24.6656	22.3056	23.3796	34.0511	29.9592	31.4688	51.9011	28.9995	27.0979	16.6981	28.4221	23.8557	28.6174	25.3254	27.9751	9.99751	42.282	30.7152	38.1055	30.0924	21.0173	38.5477	20.534	24.8396
FKBP4	26.1716	32.8274	29.5062	42.0131	16.5659	18.0308	44.8543	48.2153	31.0747	81.874	34.3024	56.5553	23.2254	19.3187	23.4224	18.2041	44.156	23.668	42.3663	17.1474	51.7641	31.8934	34.9601	62.5644	21.4249	44.5454	29.2773	13.8493	32.5086	34.738	53.32	22.0496	22.0726	20.6744	34.8806	41.997	16.6353	52.5918	42.135	38.0252	17.8085	18.9677
PDCD6	62.3631	80.202	65.1573	51.8504	37.2142	71.9757	67.021	68.8521	62.5493	79.4611	91.2036	71.4097	78.0619	58.6025	47.9477	61.8391	84.6732	67.1607	99.4112	50.3225	62.4009	55.1506	70.1342	95.5763	54.7002	65.9949	67.7369	52.386	79.8883	71.3635	86.4628	54.4436	61.533	53.7808	55.037	73.6416	51.1898	69.4311	55.9912	68.1249	48.6479	52.2158
RIDA	105.127	59.1066	66.5262	66.828	70.1633	45.5267	76.2331	44.4543	52.572	67.6249	62.2096	57.8649	76.9367	74.9694	64.4381	101.303	100.584	63.0169	67.7843	72.8761	57.5629	74.6854	58.1988	53.6537	88.3065	62.784	70.2889	69.4694	74.4756	41.4228	77.7987	86.1268	61.736	41.72	61.9517	91.4165	71.81	57.1598	72.1555	61.5913	80.6926	60.9448
CHI3L1	38.997	43.4464	36.0517	32.6278	178.556	34.7668	34.2938	42.189	31.8396	38.3263	34.4278	16.3984	38.1809	24.1553	26.1177	38.8782	30.6403	25.4723	26.9025	34.6099	36.6079	37.3784	23.8574	36.5021	34.9827	43.7091	40.237	58.7636	18.4669	28.3017	40.7729	25.3706	24.3172	30.769	28.7325	42.3465	60.703	34.6922	21.9471	59.9453	39.3713	25.0773
GAPVD1	48.2792	43.5274	54.844	40.5149	91.8596	44.8528	52.8489	56.7501	31.139	62.5283	39.3221	47.4358	50.0088	37.0295	28.5118	47.0612	50.115	43.9866	41.4711	31.8315	51.3079	33.5819	45.4877	43.5666	43.4777	47.4421	23.3131	32.7759	47.6554	46.1863	43.5222	29.688	15.5892	34.9608	41.7799	36.8727	34.0944	67.4214	26.0821	28.6219	41.1193	36.1732
QSOX1	0.0726022	-0.0818118	0.0763729	-0.0052125	-0.207708	0.259734	0.0625762	-0.0701149	-0.119894	55.0953	-0.0742531	0.0945607	0.414104	-0.0748443	-0.149448	-0.133909	0.392711	0.0495641	-0.05886	-0.376093	0.349457	0.201732	0.154306	0.933961	-0.157233	0.558322	-0.206228	-0.413892	0.387029	0.406094	0.0442714	-0.248526	-0.185507	-0.454608	-0.153105	0.252318	-0.120908	66.8286	-0.142702	0.019245	-0.189026	-0.208275
UBB	1936.66	1575.03	3390.09	1094.26	1763.85	2395.84	1924.86	921.38	2116.61	1017.32	1298.91	1584.94	1791.18	1449.81	1979.42	1665.07	1611.34	1666.57	2452.67	1664.12	1634.03	1536.18	1392.88	1699.08	2006.98	2021.13	2147.98	1737.26	1369.48	1520.89	2869.61	1094.26	1660.01	902.278	1631.7	4152.24	2042.37	2925.45	1053.93	3063.27	1722.6	1281.55
TBCA	1337.84	1462.01	1402.14	854.568	1185.65	1277.08	1259.79	843.16	1139	1335.41	1197	1303.79	1147.41	825.27	1145.01	1186.52	1109.52	861.123	1429.87	1164.65	1707.68	930.487	1106.78	1459.74	1213.98	1154.97	1833.46	1077.18	1370.51	1216.69	1594.63	820.386	848.147	921.055	1050.98	1663.15	891.23	1626.15	757.573	1337.07	1025.72	757.86
BANF1	9.76266	0.0270402	-0.0238853	-0.24588	1.32217	-0.558006	-0.478071	0.0225178	0.69462	-0.883651	0.0213991	-0.0316059	-0.452479	0.026317	0.0505968	10.7971	0.526501	13.2778	0.0199834	17.8924	-0.585757	-0.163663	-0.0534404	-0.698547	25.7916	-0.757201	-0.259145	9.10978	-0.629918	13.2848	-0.431566	1.5276	0.579437	18.05	0.0547631	-0.239006	1.28024	-0.351208	-4.57298	-0.282599	5.98464	0.564296
EP300	-0.135466	3.26265	3.02915	-0.0623312	-0.342258	-0.190143	0.0275669	3.46576	0.101838	-0.0527106	3.23781	3.50794	-0.271971	3.55066	3.51577	-0.235258	0.3276	4.4616	3.31463	0.284413	-0.24393	-0.176592	2.76463	-0.116109	-0.0325118	-0.083236	0.991849	0.0175994	-0.174941	0.178322	18.823	-0.249398	0.00650126	0.101054	3.7497	23.0815	0.153946	0.203773	3.08096	6.03587	0.23909	3.39884
DSTN	0.256245	81.9035	104.468	90.884	135.892	0.135186	-0.157023	87.9735	0.385166	-0.191744	82.7174	88.4889	-0.237657	91.8757	106.296	100.795	81.0882	0.182692	105.578	1.02552	-0.114596	-0.00549134	71.421	-0.49343	1.22649	116.134	-0.517219	58.1147	-0.3718	0.309069	-0.120792	77.1858	0.614927	78.9507	96.5921	-0.752035	0.996878	-0.527916	78.3372	-0.508708	0.939821	116.161
TMED9	65.0974	133.27	166.29	80.2129	76.9703	81.0165	81.0701	85.0444	96.695	122.96	150.892	132.46	115.596	60.4422	54.988	74.7172	130.758	103.81	126.766	86.0639	89.2303	98.49	84.6303	87.1619	68.0328	94.4598	68.073	71.403	121.501	103.444	57.5575	71.3846	114.987	32.1294	75.6562	66.668	77.5629	104.717	64.8768	73.4777	53.4751	86.1844
HNRNPAB	104.966	133.757	145.59	80.6916	48.9742	94.5294	115.529	143.281	77.3818	165.358	120.564	142.544	108.992	69.715	69.2095	52.7559	136.963	86.6894	111.382	38.0447	103.728	73.1195	92.8508	156.987	40.8341	116.048	106.846	52.3407	139.9	99.1088	87.6323	50.6351	77.2186	27.4304	38.1468	119.371	47.0384	99.8442	48.8943	91.5412	44.2418	49.3019
PYGL	52.6305	40.2958	36.0854	35.2909	47.754	37.548	31.5821	47.7987	25.4907	23.8399	37.5777	24.1651	43.5941	30.0278	37.9891	35.9946	28.3915	22.8387	34.135	19.9803	39.685	64.7007	37.0113	21.5914	33.1527	39.0385	36.2955	30.5038	30.8215	38.7301	37.6646	24.1458	25.4773	37.0276	62.4893	34.735	35.9168	31.7909	27.6432	43.4852	30.9191	30.2354
FKBP1A	154.257	139.368	176.075	113.725	143.705	132.887	177.474	137.395	106.549	123.687	111.356	181.019	155.662	108.444	119.874	139.383	160.494	120.889	154.348	86.7793	145.829	115.755	117.634	145.336	98.7656	112.069	177.711	109.98	173.065	135.068	118.511	75.2085	109.957	88.5387	114.41	167.664	98.4424	153.787	69.2719	163.291	125.463	133.178
DNAJA4	47.4908	38.5158	46.5448	51.691	43.7319	45.0958	50.9208	57.8939	52.7803	59.2301	52.4665	66.2911	54.7903	30.9008	40.7688	46.6932	49.8283	36.4574	48.2961	32.6557	68.8373	47.4772	51.3447	59.3823	51.4309	79.5632	54.0368	42.5229	51.0236	65.8533	64.7209	40.3095	41.1083	43.2365	47.192	62.6521	47.7041	60.8581	47.7072	45.7513	38.6672	45.5255
OLA1	248.61	211.839	202.366	202.312	256.631	184.419	191.041	238.725	205.154	257.958	233.317	241.897	236.584	199.042	171.984	250.99	228.451	211.312	248.045	235.13	236.681	216.878	325.801	317.877	286.726	216.763	179.906	217.288	229.192	212.505	178.711	241.837	175.004	218.71	257.237	200.631	235.95	213.169	209.985	168.872	266.172	217.572
CD44	17.5028	16.138	14.4899	9.4709	12.5383	17.5505	58.179	17.2608	16.2221	14.2808	12.4712	21.3467	20.7219	19.4082	18.8239	17.3902	20.148	27.349	18.6117	23.7727	19.8696	13.7662	19.4841	16.6742	53.1362	14.6589	7.22864	19.2379	17.4042	17.5124	9.96682	15.9268	15.6945	22.6008	22.1443	10.764	85.9547	22.8998	24.2274	4.692	22.671	16.3553
GMFG	40.1235	30.2124	21.195	26.1516	11.2878	34.3062	34.5624	22.0306	29.71	16.8054	15.3342	20.1857	34.9388	30.1804	56.156	26.8585	26.9325	9.00646	29.9354	13.2864	26.2491	20.7947	12.9801	8.49134	9.87719	21.2971	34.8213	21.2496	36.5891	12.0445	26.0437	32.1221	27.982	27.937	32.0062	28.2449	24.0972	25.8997	11.0991	41.6975	35.2814	32.6637
PIP4K2A	63.3078	69.0673	75.2793	61.8593	51.7366	71.2033	74.4033	80.9278	51.3852	88.963	70.8221	80.9606	76.3494	53.4575	48.5701	75.9907	68.3611	52.8339	65.9742	45.2466	69.2261	69.7555	73.5719	75.0549	77.8436	80.7178	57.1369	55.6943	80.2836	56.7378	55.9091	64.4645	68.5754	50.2895	62.1718	59.7829	51.0574	68.8276	65.2449	55.1773	60.4009	60.257
DERA	28.9688	30.1548	22.1851	20.1424	29.4304	28.4916	26.5521	34.099	23.2997	38.2631	26.9619	37.0247	44.3797	18.7206	23.8727	27.2853	32.1617	30.5668	30.2054	30.0926	35.345	20.0238	18.1148	48.7391	31.0869	31.7627	19.314	19.0436	27.304	30.7643	21.3421	31.8283	26.7962	19.6843	38.6784	13.9243	24.2826	18.7763	19.9349	36.842	24.3912	17.0033
KRAS	82.3376	99.7455	132.99	100.981	122.472	58.1717	46.0599	41.8638	90.2659	86.0166	147.034	89.4561	62.6886	128.612	132.983	204.832	94.4923	121.42	103.766	177.407	53.9823	104.626	89.2196	67.6514	161.784	84.7607	112.839	152.645	57.337	76.5842	137.23	156.884	95.7496	181.555	226.417	138.991	155.527	89.3729	99.8551	117.134	146.115	110.394
RNF123	626.831	443.04	533.233	497.113	559.993	550.197	567.804	617.025	492.729	747.765	584.853	645.953	648.533	483.943	457.195	571.953	540.848	550.177	486.711	480.711	599.127	566.846	712.199	718.37	509.894	736.166	576.898	502.797	656.918	570.17	538.087	517.145	514.707	430.405	610.011	542.313	533.721	590.007	546.02	530.421	551.298	535.527
MYL6	376.113	348.064	237.797	372.128	215.875	580.938	388.124	461.951	220.592	324.311	209.211	351.887	294.82	316.182	296.85	235.512	271.701	209.781	425.041	184.129	469.749	247.724	252.649	289.484	201.359	325.318	242.938	206.384	307.997	403.063	317.629	245.905	422.62	307.813	178.074	274.227	164.965	309.656	213.754	280.54	178.708	283.94
ITGB1	10.5203	19.4373	6.16584	19.4673	10.0566	12.2707	21.1337	15.0256	9.74415	13.3989	7.32676	14.8946	10.2264	4.93465	7.59613	8.84673	5.99829	6.90506	18.1857	6.07494	24.5829	9.18079	9.05119	5.92427	9.73004	14.6323	8.34761	6.5743	7.06009	8.11343	9.92485	8.84706	4.8116	10.6408	10.2295	7.97968	9.31457	12.5296	8.53776	4.87516	8.37159	12.0807
LIMS1	-0.214358	10.4291	9.96733	0.300948	0.278557	-0.0294424	-0.204658	11.1472	0.727396	-0.831429	10.4461	11.301	-0.515267	22.1211	10.6899	0.136367	-0.194807	0.560529	10.7494	20.2176	-0.208316	0.0617349	8.93025	-0.923514	0.818373	-0.603679	-0.142058	0.902231	-0.482506	0.243486	-0.238822	1.15332	20.6407	37.0011	11.4949	-0.279723	0.651398	-0.392189	9.19431	-0.0363628	0.412627	27.559
PGM2L1	183.868	132.948	133.022	169.664	165.444	169.899	146.957	176.206	153.547	187.236	133.493	176.513	175.155	156.728	152.432	171.274	170.562	179.812	149.896	121.634	187.267	177.088	164.624	205.734	143.801	182.324	204.177	145.123	182.859	186.219	176.193	128.072	143.054	132.573	180.266	218.659	171.888	199.661	156.055	188.85	194.203	192.091
MBL1	0.00408763	-0.000486235	0.000429504	-0.0673413	0.103369	-0.0999097	-0.0967539	-0.000404912	0.0143618	-0.119544	-0.000384797	0.000568334	0.0291259	-0.000473229	-0.000909827	0.162312	-0.000199395	0.108077	-0.00035934	0.14159	-0.0265733	0.0215832	0.000960961	-0.183195	0.366907	-0.00266075	-0.12997	0.16605	-0.0999421	-0.0515762	-0.140612	0.240854	0.134734	0.217023	-0.000984746	-0.00630596	15.7827	0.00631538	0.21551	0.0246896	0.140967	0.158094
A0A2I2UI16	0.0430191	4.25649	4.21428	-0.196421	0.305686	-0.279814	-0.0956408	4.6849	-0.181655	-0.100246	4.34655	4.70264	0.0487708	4.11146	4.34174	6.45446	0.0690923	0.0737744	4.47017	0.298345	-0.162351	0.0721111	3.92336	-0.161551	0.593388	-0.218327	0.197309	0.26826	-0.122356	-0.336888	0.18944	0.292682	-0.0289708	0.129182	5.02515	17.3326	50.8984	0.1054	3.75068	0.422048	0.491557	0.0884789
HNRNPK	45.1076	55.2861	42.9851	36.7306	44.6718	35.3138	38.5221	37.5577	35.5853	54.7728	37.3991	38.7433	40.0468	35.0666	38.6126	43.3359	51.713	29.7265	41.6196	36.3776	40.9862	45.5052	35.1387	48.7313	40.2049	35.7289	42.6983	28.1562	42.6234	45.3082	51.4728	33.1718	30.8184	34.9413	33.011	50.3429	38.0742	43.9872	27.2422	44.2905	37.4637	35.6096
RNF126	45.2545	94.0633	58.3026	58.1168	51.1207	30.0373	51.3123	61.2081	70.1392	23.8025	102.409	55.6162	45.0034	55.5047	18.566	118.278	139.245	83.9153	140.218	70.6254	48.2552	38.6909	47.7527	56.6527	71.7392	48.9972	58.1092	19.1528	49.0415	116.86	68.0709	50.938	49.6915	59.1617	60.5015	45.8756	14.1276	50.1329	46.0829	40.7715	62.8148	47.3168
GPX1	3351.45	2442.47	2711.91	2439.85	8207.29	2671.18	2486.19	2689.5	2621.21	3184.21	3006.31	3721.14	3419.58	4630.54	3201.24	5496.72	2721.13	3565.59	2571.5	4568.84	2542.96	3634.54	4160.93	3056.03	6055.96	3572.76	2672.6	5136.11	3733.29	3190.76	2810.19	5186.99	3319.2	4667.83	5731.29	2483.02	4682.7	3197.87	3862.2	3139.56	8230.09	5351.71
TFRC	14.8262	29.2655	51.6498	19.3338	20.3982	23.0741	22.3671	21.6851	23.3943	32.7467	25.291	18.1364	17.4529	20.3731	7.35281	21.0503	19.2041	23.3608	23.6997	29.1295	19.6956	9.66376	24.7852	46.4386	67.2444	21.6114	31.483	31.9918	10.3277	21.9137	15.3801	21.6103	18.2165	81.0838	52.2353	20.9582	12.1544	22.043	12.9127	18.5147	8.74469	14.332
LOC102901316	141.141	170.07	177.612	172.975	159.955	166.612	183.475	184.82	159.369	152.539	170.035	168.63	169.661	167.494	175.65	192.546	214.719	183.209	135.528	99.1097	224.146	147.236	131.141	178.593	183.207	178.465	177.278	205.074	191.481	203.527	183.172	163.638	161.314	152.132	210.867	214.57	180.978	214.935	150.901	203.539	205.478	159.839
CARHSP1	202.395	172.94	208.118	208.574	234.245	171.73	219.28	190.831	163.699	264.461	176.774	219.528	233.383	177.46	163.716	146.286	236.95	165.568	195.41	235.785	187.574	199.241	229.066	238.396	180.257	273.986	299.904	144.591	236.215	248.228	281.158	126.475	145.963	136.988	188.063	266.065	183.551	253.625	121.469	206.588	153.198	125.898
H6PD	148.208	24.1179	16.7684	69.7358	68.7693	68.8664	64.4585	27.4854	15.4516	49.1389	22.9304	147.876	91.5366	22.6469	25.6162	47.7338	62.3587	47.4529	121.02	24.7599	68.4272	166.605	104.936	53.9516	6.67915	62.8147	47.2317	41.0471	58.9528	31.3855	34.1563	15.0428	60.4039	26.9815	116.482	50.3495	20.9318	56.9212	7.02394	78.9408	50.4	178.831
STX7	65.006	82.9721	96.5013	69.288	25.9838	76.3812	86.5134	78.3262	54.9013	94.494	66.9106	124.636	98.6028	49.3753	51.6524	24.8806	100.882	71.848	91.4893	45.4155	100.189	42.5712	58.6626	94.1269	20.8879	103.356	34.3084	33.5056	70.1182	67.4531	44.0031	47.9308	47.2418	30.2409	29.724	49.9928	27.976	99.4814	41.7526	48.1242	41.2545	50.7045
ARHGAP1	287.982	221.055	283.784	314.006	303.67	250.477	303.601	269.263	193.517	351.224	220.133	251.032	290.063	210.549	253.721	322.281	276.089	251.35	217.058	214.857	254.031	297.704	258.11	326.745	269.724	366.328	274.108	300.031	238.376	242.922	214.298	307.068	242.743	259.172	311.627	245.147	327.831	258.066	270.692	239.907	328.605	239.711
RDX	16.3774	21.5156	23.1538	22.3205	29.6575	33.1687	29.9012	28.5889	18.7507	32.6883	23.5437	25.6939	33.7039	13.7693	30.8257	30.2721	28.9721	24.8017	36.548	27.2999	33.8061	25.6632	20.0002	26.9508	41.11	31.4992	35.5287	27.9541	26.4421	33.8381	23.4131	30.1017	16.6095	29.2163	24.6905	31.9968	31.4153	37.6308	26.7422	27.0265	31.1176	28.974
PTGES3	140.783	124.724	137.895	174.118	196.797	140.641	179.809	163.329	135.819	201.293	192.228	190.489	122.185	225.939	194.322	231.125	185.796	331.841	137.385	211.486	79.981	207.01	204.558	185.003	193.437	164.196	188.464	187.591	143.494	98.0523	186.583	152.097	174.78	177.633	197.669	175.199	159.283	130.7	202.48	180.14	243.54	211.473
PGK1	572.104	424.383	539.649	505.662	551.065	542.741	538.648	589.52	460.709	638.14	512.917	649.857	608.646	436.983	419.112	472.509	513.099	486.698	452.34	432.644	537.428	559.727	606.664	737.468	496.069	631.449	600.609	433.608	592.973	493.589	600.293	455.491	479.361	408.385	516.245	600.066	486.577	583.641	473.659	571.134	524.452	472.677
PMM2	0.076895	21.7924	21.7789	-0.0459361	86.8382	0.0907477	-0.353387	24.0625	-0.333121	0.0370215	22.7008	24.5534	0.0311089	20.7269	22.0291	61.439	-0.233537	-0.232684	23.0866	0.646389	-0.0273455	0.0936722	64.7255	0.116186	53.9842	78.4183	-0.480595	0.5634	-0.161851	-0.200713	-0.214415	24.1041	0.101073	0.759861	24.4718	-0.37293	0.907112	-0.221608	41.4892	-0.448785	0.974575	0.262327
CDA	106.1	106.161	248.043	41.8275	61.0344	138.054	80.6578	66.4331	39.2627	125.011	72.9316	53.9127	105.995	51.9519	42.6139	51.2576	95.708	53.3315	88.8596	54.511	81.5007	64.1785	62.0186	123.607	59.2814	79.0731	60.9459	27.7891	91.9861	66.4733	50.2381	50.1441	45.446	46.9609	28.1747	50.4341	43.503	70.7148	21.4835	59.3571	43.414	28.0804
PRXL2A	337.35	272.767	363.813	347.346	349.731	290.935	292.208	480.973	294.633	549.885	413.032	449.326	361.072	287.38	265.303	410.769	400.441	392.701	300.22	289.508	316.093	348.477	343.397	396.477	299.677	352.337	289.599	368.438	359.027	447.814	267.932	281.831	286.412	228.732	406.734	236.177	407.103	362.709	351.561	279.797	393.337	361.938
PRDX6	682.039	649.079	523.467	562.554	1125.46	680.454	584.144	610.365	546.238	576.811	554.214	745.921	781.527	576.685	614.748	756.758	673.302	543.322	646.562	585.92	703.034	530.065	584.077	806.67	664.856	839.698	538.072	669.275	770.249	704.672	704.523	623.972	543.853	573.067	552.34	609.603	653.717	702.854	586.36	571.057	689.431	717.07
ARHGDIB	63.6781	97.5262	112.085	66.3678	76.1863	65.4563	53.2388	65.6535	49.6233	45.5404	80.1037	65.012	40.383	50.754	84.0374	65.312	55.3829	39.0558	84.6229	75.4851	48.9432	48.307	44.3813	57.0745	12.0492	49.9192	117.46	20.1106	48.6847	42.8081	186.488	46.196	51.4541	10.3796	41.8764	137.691	51.5817	50.2919	35.7678	153.322	52.3623	38.1524
PDLIM5	15.2395	9.37313	5.7107	19.9331	12.6871	14.6803	11.2053	14.1752	13.3475	11.8695	10.6906	18.6657	14.3113	8.03704	15.6764	10.6915	6.55883	10.4453	14.7324	9.36565	19.2108	13.0363	10.4275	14.1797	3.46418	10.7987	6.77704	10.0413	11.9705	15.2355	12.0479	10.0787	6.31377	12.8195	21.0553	12.5877	10.8662	12.9223	9.89448	10.6807	9.77497	14.8569
TBC1D24	78.9068	107.436	124.289	57.8019	73.8886	104.258	93.1413	152.262	83.9371	124.148	113.476	114.647	73.5061	79.707	71.9689	68.0009	131.651	105.625	94.0357	72.1359	68.468	52.0033	87.8472	81.7383	75.0552	96.1029	78.1287	76.122	104.748	129.404	114.618	59.8394	83.9703	50.5807	80.9568	85.1882	90.2702	107.412	54.7095	106.332	68.1506	100.534
ITGB3	180.455	189.116	115.142	313.765	195.358	210.007	223.128	289.255	181.353	198.614	130.667	262.649	166.055	227.131	225.485	152.937	133.911	139.821	162.661	116.701	239.111	155.173	151.756	186.918	137.426	180.546	178.304	116.095	181.649	215.602	221.451	173.355	158.63	200.504	119.469	118.394	97.1291	130.193	198.651	117.971	119.456	209.271
TPP2	56.2879	47.1273	53.4409	62.3694	55.3582	55.9452	49.5188	52.9277	48.6797	69.0273	54.3139	58.5172	63.5594	50.8644	53.4899	60.2258	43.1279	47.2805	49.1568	58.2211	58.812	63.9212	80.6504	62.9363	53.4093	58.0884	46.8963	50.9844	48.3425	48.5437	46.4836	57.215	48.8206	51.4006	57.7078	45.1543	62.5756	63.8022	57.3957	52.7481	61.015	65.4577
PEBP1	483.533	448.927	483.023	363.41	308.388	434.06	484.331	526.816	365.154	528.267	493.283	556.523	558.697	328.029	374.337	474.693	645.09	444.708	572.033	326.456	462.765	357.427	403.449	559.639	325.637	563.835	463.549	375.191	626.699	443.37	476.409	265.934	365.03	262.246	309.752	420.554	354.767	510.884	316.785	408.282	348.491	322.421
RP2	12.3532	43.6064	39.6381	22.0497	19.0601	20.8124	17.953	34.8881	21.7369	33.7149	64.2592	48.1997	21.763	19.8799	17.6515	12.9891	39.6093	42.5414	26.4206	26.8929	23.145	14.9869	23.5264	42.4977	24.605	33.2958	29.2643	24.2991	30.4887	43.7143	39.0099	20.432	19.2568	23.4895	26.3601	16.4249	24.5207	25.1045	13.546	28.9111	19.4563	13.3206
SLC7A3	93.9977	21.7448	223.218	126.666	96.7114	90.6759	134.676	37.723	26.9004	340.268	36.7532	29.0572	165.6	73.4596	34.1318	84.5726	28.2814	195.916	188.996	25.3336	45.867	81.6196	37.7189	50.4083	67.4793	42.4029	40.1648	31.6718	26.7524	29.0075	34.2211	31.5544	34.9828	65.2882	37.5609	48.0002	70.7232	40.1139	29.1408	62.4358	56.7262	56.374
CAST	92.8213	58.0201	71.7619	96.5977	297.063	88.493	71.6628	63.5122	58.0103	65.7822	66.0963	67.9204	91.0625	99.6675	118.15	180.231	70.4363	65.7796	71.4712	102.149	116.079	100.556	71.4827	130.574	117.692	112.878	94.7781	46.9179	73.6611	84.8019	119.718	85.6562	52.9233	92.5797	100.561	119.52	90.4267	98.0541	67.5467	80.3901	227.351	77.8708
GSR	251.54	203.356	275.975	207.442	219.083	277.09	215.963	213.644	197.773	256.834	213.394	215.959	266.535	200.229	220.537	228.07	274.604	179.49	203.613	206.129	292.618	264.715	235.07	312.013	202.783	308.255	225.681	190.064	252.815	187.953	197.822	168.331	192.493	164.76	240.32	228.319	225.793	270.423	206.233	196.677	241.798	176.701
APRT	262.996	240.894	207.699	199.677	329.219	263.744	207.199	264.002	176.712	349.704	243.508	261.183	189.144	225.204	250.905	364.098	250.546	212.014	172.592	299.543	238.766	316.461	325.998	379.386	374.826	230.248	268.628	329.531	265.401	257.183	214.765	397.484	188.553	371.38	361.993	236.719	255.142	252.793	194.411	238.459	325.744	196.977
IGF2	0.277851	-0.0213895	0.0188939	-0.0215672	-0.0553556	-0.0155475	0.0386987	-0.0178121	40.7752	-0.105308	-0.0169272	0.025001	66.1269	-0.0208173	-0.0400233	0.0426345	0.169708	0.25586	-0.0158074	0.231239	0.19509	0.122889	0.0422727	-0.158358	0.193155	0.154272	-0.259765	0.278017	0.168993	0.125768	-0.384306	0.24127	0.315194	0.155714	-0.043319	-0.0469651	30.1182	0.277814	0.338973	-0.0185145	-0.0354255	0.197156
RAB8A	36.1672	34.2884	33.231	28.1724	19.2675	38.4978	22.7603	36.3007	26.7829	37.2077	13.947	19.9902	30.0873	19.9601	40.8788	9.06387	28.9824	9.53892	41.0005	6.64661	38.5454	19.1098	19.394	30.5895	21.5979	25.244	22.5823	19.6109	21.9094	35.2251	19.5006	22.9089	28.4462	20.1796	22.9923	33.3912	22.5664	31.064	18.7594	27.1395	26.499	17.8809
ANXA7	203.318	150.799	166.254	149.003	238.196	150.557	159.518	162.561	118.815	189.887	174.166	159.513	167.248	152.533	158.513	184.162	188.03	159.52	147.329	157.254	145.316	186.34	172.422	192.587	158.939	151.983	196.473	170.501	177.41	154.27	215.522	152.277	153.383	154.839	222.27	188.536	169.758	144.225	171.451	237.783	219.22	152.103
A0A2I2UN09	46.9208	93.4685	144.631	85.7424	279.301	80.1954	104.85	25.7178	84.638	59.4815	32.9415	44.7307	56.5653	102.205	50.6302	166.946	35.8324	39.0645	73.6037	87.5737	100.402	86.9683	138.088	29.6883	185.15	74.9835	23.8029	90.4889	131.223	55.2552	30.5885	187.023	100.466	133.612	149.962	34.2927	244.118	56.8124	97.8153	31.0038	99.6425	75.1965
PPM1B	97.552	92.178	94.7405	119.989	117.201	104.417	101.411	103.195	80.9083	112.982	89.361	111.658	107.368	110.551	109.127	116.085	87.1929	94.0426	79.4732	105.016	97.4837	126.261	162.697	117.497	110.232	99.8386	123.288	101.792	121.034	91.0054	108.982	112.989	95.8679	109.348	114.679	120.5	92.657	100.816	113.145	141.251	110.997	95.4455
FLOT2	40.0527	172.692	236.406	61.8276	28.4826	30.2963	62.6842	32.5373	104.185	78.9484	226.298	49.6441	55.4124	42.528	32.9751	61.3697	121.127	186.164	191.147	192.24	41.4207	15.5254	45.092	34.613	75.5051	40.4938	35.3486	137.303	78.3525	112.119	46.8979	69.1391	116.808	79.0163	72.6526	46.659	109.237	60.6418	36.3925	35.2185	48.3487	72.9433
VPS4A	70.6656	71.1039	58.4674	92.1036	112.474	97.7402	73.7737	88.0287	86.1358	89.1319	49.551	79.3085	61.6048	82.7185	107.689	131.695	65.0788	65.6726	49.9781	95.1386	78.1283	141.022	131.324	74.8307	114.498	52.2519	79.504	88.1961	67.4989	56.5602	55.7555	155.052	113.082	88.304	117.502	77.2043	136.175	54.057	126.186	108.373	123.434	89.0914
PSMA5	189.486	124.976	148.041	131.243	177.428	125.634	155.338	146.327	134.6	180.32	144.29	172.535	154.709	132.611	126.896	176.253	171.592	144.115	134.452	148.268	123.961	135.827	149.336	171.33	131.694	162.662	163.149	165.83	174.947	124.973	184.009	131.456	115.937	121.239	138.418	167.01	150.136	149.255	152.607	155.076	173.64	140.873
NRBP1	27.231	22.34	34.9977	25.2037	28.7022	37.4828	24.8772	38.455	23.9979	40.3674	26.9249	26.5155	30.3422	18.2406	18.6931	19.4774	28.5328	23.3539	25.3279	14.1127	27.373	27.5193	29.1824	37.2293	16.8418	34.1717	25.503	17.6523	28.7834	25.1441	15.9974	23.5995	23.5876	31.8966	32.2258	18.5572	26.9611	23.5651	14.8731	19.9575	25.5394	16.7159
DLG3	10.5001	16.7213	16.4143	10.235	14.811	11.6598	8.19757	19.4424	10.1054	14.4486	20.6531	11.4792	10.7716	14.6535	15.8121	11.5921	7.26578	15.7012	17.2923	12.6878	7.55228	15.8149	14.0004	18.4996	12.8213	18.0651	12.0165	11.7212	9.15222	8.39141	10.8445	9.87528	9.97439	11.8961	17.2573	12.1458	13.1518	10.9495	13.503	29.0546	15.4747	13.2727
CCN6	151.937	239.968	194.718	214.236	71.5731	139.523	189.983	184.351	144.414	197.045	145.224	161.65	234.364	78.4798	92.9908	119.777	177.954	134.455	167.138	109.544	186.746	138.604	84.2671	358.482	118.831	168.557	172.23	79.4632	142.744	150.271	200.212	102.12	133.877	110.283	100.882	245.543	126.666	189.022	187.552	199.202	125.863	51.3304
ACTN1	166.227	164.907	115.499	225.416	133.802	194.653	187.984	255.321	166.053	199.972	133.47	218.918	155.153	152.907	169.946	134.829	141.453	107.429	157.509	108.055	230.423	139.402	131.657	181.358	133.708	161.47	142.996	105.598	162.509	211.278	174.944	148.638	135.342	165.651	124.644	125.891	117.884	147.656	155.568	133.815	104.715	167.796
LOC101085428	0.050185	20.2843	22.6323	-0.0146851	-0.17734	-0.0374514	0.0640897	21.3347	0.301663	0.0814118	20.354	21.5352	0.0735844	20.85	19.6825	0.12772	47.8766	0.483874	20.9741	0.371154	-0.152494	-0.0250287	17.2957	-0.273655	0.397622	-0.0512208	-0.200709	0.362982	0.0888834	0.306227	-0.100076	0.447589	29.9711	0.248525	21.3885	-0.0601439	34.599	0.0396632	16.6494	0.0377635	-0.0168624	0.103198
CCDC148	1364.64	885.19	1255.59	1388.93	151.62	1395.12	1657.31	1478.6	627.482	1902.83	1002.56	1737.89	1595.48	724.315	1236.54	154.333	1315.91	1203.72	1612.01	696.369	2143.33	1072.72	1417.39	2122.38	400.348	1768.97	3061.63	465.525	1775.38	1342.44	5028.22	532.229	732.156	557.452	396.011	4122	964.608	1763.94	709.38	2592.41	612.289	819.616
ZFYVE19	21.7079	19.4104	18.3023	15.1622	14.9912	30.7568	17.7121	21.6712	15.6069	39.8279	17.4241	26.9916	21.1509	21.5461	14.8885	21.4225	25.6103	19.6329	24.3463	16.4835	36.9608	27.2989	13.3377	40.7603	22.3193	22.8562	43.6573	11.1468	23.0804	25.7671	30.3408	18.8664	19.0629	17.0128	19.4419	42.0614	18.8559	28.9283	15.0403	21.032	26.8148	19.6593
MTAP	71.0291	55.8822	83.7304	71.6985	95.7866	67.1712	65.0975	86.6332	56.0705	118.154	75.9755	82.0859	76.1432	53.1438	56.7955	74.931	68.4361	59.8372	68.3805	67.0391	56.5089	98.2644	123.225	92.2198	69.9883	76.4628	74.0062	64.4832	75.3186	47.718	60.4803	70.7201	63.8192	48.5077	76.0579	68.6802	63.9257	57.5216	70.3218	62.2449	72.7118	50.226
SOD1	258.031	271.595	302.75	244.676	235.935	230.025	293.109	211.573	203.712	272.158	253.407	237.902	250.023	225.862	285.6	332.344	317.749	259.21	285.882	277.332	219.87	189.315	259.417	286.942	240.651	224.071	384.221	194.661	291.869	176.168	299.369	189.979	164.157	154.961	163.179	388.715	173.782	308.532	177.226	364.11	304.728	169.324
PSMF1	139.865	140.836	167.118	105.676	122.798	130.277	139.846	106.466	103.023	146.599	148.343	131.106	145.673	83.6516	105.921	136.045	134.206	143.574	165.155	109.312	159.79	131.721	140.132	136.108	102.185	128.101	140.717	107.124	192.15	104.197	131.216	126.941	113.122	88.8827	114.023	144.198	113.149	156.827	101	146.962	114.422	115.107
USP7	80.3151	119.68	183.688	62.8095	28.2944	126.927	85.6851	88.1852	70.5032	138.294	101.622	79.601	66.9411	43.2813	45.0475	48.2304	88.2066	73.4102	92.936	41.6158	104.852	66.8553	65.4431	94.7319	52.8725	112.748	101.401	69.2824	127.341	93.7656	85.4292	58.0022	76.8579	41.5031	54.0269	89.6662	40.0255	108.22	38.1345	74.8229	20.0742	50.9818
RAB1B	89.9561	75.2922	65.423	77.9011	83.7195	105.968	82.3326	76.6647	60.7393	89.3501	69.5112	83.0017	90.3752	72.5732	84.3896	74.9924	73.3953	69.9342	70.2078	59.0473	90.6065	74.7108	53.9749	78.2652	79.1797	79.7353	67.2739	73.8477	78.3108	88.2326	75.8126	54.7558	85.7645	60.0878	78.2629	91.2959	79.285	82.9659	66.159	89.158	67.8652	75.0154
TRIM36	23.7176	14.4814	20.4066	33.9955	31.8796	50.9479	45.3624	26.165	21.2716	36.8487	20.3148	39.5418	23.7027	12.9478	26.0118	30.5356	43.636	38.6981	29.102	33.2233	40.1332	30.0755	19.1608	41.2968	31.1743	51.1589	95.7292	27.491	27.5502	34.6945	63.8671	20.4329	18.8149	30.8924	21.237	122.764	14.8955	32.442	14.0297	108.401	35.7689	29.097
HAGH	69.4517	44.5332	61.1527	56.3514	57.5543	82.8243	58.7078	62.9819	47.0621	99.7377	69.0828	87.3928	67.7539	51.3404	50.0458	75.6479	69.299	67.8008	51.561	44.4875	74.2237	59.018	69.7315	102.621	58.6651	108.983	58.3248	45.9618	71.2122	84.0109	73.8511	55.1435	55.9638	45.1108	57.5385	73.2764	54.0578	88.3102	56.484	63.9008	71.2565	61.8942
CNOT1	19.5061	11.9137	14.76	35.1854	32.4106	27.6531	28.7535	40.4721	21.7065	35.9567	23.5539	27.9288	11.2101	52.0532	31.0357	30.3464	24.6986	36.4114	19.9618	53.0877	20.0922	25.4587	20.0965	42.2855	43.6479	26.8504	198.605	30.1786	19.1091	24.8529	232.977	48.3022	12.7033	107.697	35.6737	89.8443	37.7586	25.0226	63.437	26.1975	36.0815	38.9144
ATP6V0A1	0.0180584	11.9698	15.7166	0.265284	-0.375326	0.744117	0.131958	15.2243	14.5886	12.103	15.7063	15.5662	0.235441	12.4516	13.2303	-0.567637	0.705967	0.550752	14.7644	-0.175666	0.474282	0.0680026	12.7653	0.767526	-0.21874	10.2637	-0.532161	-0.11301	0.524731	14.2421	-0.0232779	0.116554	13.0001	-0.0943883	14.9527	-0.218105	-0.0395954	0.549162	11.6293	-0.329853	-0.601448	0.182652
SPR	551.516	586.11	536.562	502.985	599.997	516.169	562.94	627.284	413.91	569.313	494.396	523.75	556.149	475.228	573.454	661.898	713.678	506.236	417.622	580.154	474.831	642.001	567.741	572.219	643.592	437.095	665.204	498.656	549.666	416.486	646.743	458.36	493.444	479.073	478.032	620.727	398.754	462.854	489.807	651.366	610.239	480.84
RPN2	0.203255	12.7926	11.6793	0.158488	-0.795238	0.662808	0.451121	12.1964	3.86261	0.505972	13.7783	11.9618	0.378805	10.419	10.7212	-0.579754	12.2525	0.602198	9.97651	0.0751118	11.3431	-0.126344	9.72571	0.0940032	-0.336142	0.261696	0.139686	0.143693	8.25007	12.7415	0.661198	0.146865	7.24026	0.103065	11.9392	13.9554	0.143219	0.79611	9.4091	12.5082	-0.535726	7.21475
PHB2	14.9188	22.8762	8.69337	15.2236	18.9976	21.7377	13.764	13.5259	14.5097	8.27488	11.2218	10.4484	14.5011	11.5	12.5989	15.7943	14.4424	19.286	16.2205	14.9817	15.3106	9.76344	9.50796	13.8317	24.6001	18.7683	12.8123	16.0408	10.9281	23.7994	16.2533	12.2394	11.2975	20.3622	12.8364	15.245	48.845	16.1919	13.0389	15.8761	17.4947	54.8567
A0A2I2UR81	0.279812	-0.0147627	0.0130402	-0.058965	0.0316391	0.108223	0.0400446	-0.0122936	0.215482	-0.0533815	-0.0116829	0.0172553	40.5423	-0.0143678	-0.0276234	0.110986	0.146399	0.0852637	-0.01091	0.14255	0.118566	0.235156	0.0291759	-0.25543	0.339905	0.105579	-0.309031	0.245075	0.186089	-0.00904756	-0.427305	0.413173	10.2225	0.153787	-0.029898	-0.0748206	13.8498	0.191742	0.354715	0.099335	0.0120011	0.203817
UBE2V2	140.131	76.3324	99.1557	33.9691	126.263	88.6291	75.5928	64.3178	64.3247	67.8182	49.0848	42.0895	116.224	40.9661	69.176	139.266	63.4612	66.1408	71.3847	113.149	44.3201	109.542	96.1288	64.0236	81.3212	64.3143	63.1026	76.6034	82.0608	48.6087	46.2735	46.891	80.1845	71.4055	174.441	91.5398	182.464	70.9566	31.6058	125.312	115.733	54.298
SLC25A4	80.8715	105.123	66.1456	97.3638	80.4871	91.2371	108.91	157.217	80.8172	83.8538	73.2774	130.046	75.3599	90.8583	105.469	84.9095	122.06	131.24	99.8624	88.5496	104.618	69.7277	66.5422	101.1	95.5723	108.552	86.2592	89.4302	79.6072	154.389	98.5555	59.7888	80.5818	98.6575	81.6126	78.272	90.9993	94.9025	63.4102	64.0675	88.7135	110.109
S100A6	0.0686895	4.49285	4.27523	-0.154681	-0.389605	-0.0619765	0.105382	4.9401	0.0648893	0.515887	4.37736	4.84792	0.369397	4.40477	4.93382	-0.0948482	2.52883	0.31885	4.75354	0.00933962	0.142209	-0.156057	3.88928	0.358326	-0.0751024	0.291256	-0.0743019	-0.0881083	0.308131	0.468934	0.147421	-0.175377	-0.0580611	-0.302345	4.94573	0.254441	0.00948614	7.55167	3.93243	0.0528551	-0.14485	-0.24681
LSM3	22.4255	23.5159	17.6705	26.2446	21.448	10.5967	17.8727	27.6644	23.2322	26.0524	24.4169	51.7388	25.9427	31.9403	29.6185	39.0918	32.6012	44.6404	22.066	35.8439	22.8049	24.9131	37.895	40.3492	23.2067	29.618	18.2788	22.6981	32.1347	27.6104	46.3808	25.8035	20.9584	30.1875	16.9642	33.1678	18.904	31.8207	28.8749	25.0668	29.7703	32.963
UFM1	86.1547	112.186	200.522	80.698	100.119	137.666	123.324	151.785	101.501	157.065	110.294	157.622	115.588	105.263	72.1626	92.2085	135.634	119.638	168.988	106.228	105.182	106.818	149.878	117.078	113.294	112.853	68.4289	83.4817	105.737	138.421	83.1789	125.206	85.1836	83.6525	105.153	119.398	100.491	157.832	113.668	66.8887	97.2393	74.2007
H2BC17	195.179	1487.41	814.301	90.4549	252.032	116.587	105.427	104.504	331.758	13.713	697.91	94.8622	143.089	304.792	284.142	56.5455	485.644	453.919	882.443	607.127	91.552	34.4778	34.0958	14.6639	559.527	124.903	20.4685	482.427	9.5979	654.153	169.401	552.179	632.226	657.634	414.032	75.4016	228.604	109.565	42.5148	102.871	57.5015	164.825
PROS1	211.147	11.9625	8.80734	35.1721	52.5784	36.5851	28.8369	14.0349	9.07269	11.434	12.2441	13.9182	22.6627	50.5582	37.3486	41.2435	14.2293	18.2879	11.8856	29.4235	22.4555	31.5637	11.1672	13.8914	35.3924	17.1797	29.9302	36.3118	20.9392	12.5203	24.5989	36.9921	32.92	37.6991	15.3395	23.1004	27.9709	13.7073	24.9493	32.0521	413.629	43.868
A0A2I2USM8	0.470653	45.6146	207.5	0.185282	0.269775	0.732725	320.782	44.5975	-0.171182	36.1735	42.748	44.8951	168.404	118.997	40.8463	0.248711	0.415959	-0.0775842	44.1137	-0.302486	307.112	0.156594	35.5694	0.958833	60.02	0.619657	-0.598102	-0.365766	0.376263	0.288344	-0.220472	0.18365	0.0310446	0.079438	27.0275	0.0309169	92.5336	0.653615	127.291	-0.0809063	-0.201336	-0.107358
IGFBP3	-0.326457	11.8964	11.372	-0.438963	0.769189	-0.619994	-0.706017	12.823	0.478749	-0.705611	11.8465	12.3563	-0.277963	18.2299	12.1321	0.681191	-0.139299	24.2879	12.209	39.6718	-0.398417	38.3445	10.0311	-0.58778	18.345	-0.535373	-0.120138	1.34496	-0.826812	-0.10563	-0.436248	1.43755	0.74313	28.8345	13.0312	0.546988	20.414	15.57	10.3872	30.6552	31.5123	25.2446
LOC101095098	64.4975	38.4452	37.5895	120.216	160.708	34.5844	71.8727	41.8187	111.297	37.4596	39.2435	42.1255	46.1412	55.0188	39.035	261.08	107.88	132.937	40.2354	220.344	13.9389	63.5932	34.2533	38.4984	155.76	7.13135	80.2658	166.923	45.2547	87.1108	67.6625	143.779	31.5301	210.947	138.249	3.96885	53.7802	19.0451	120.768	33.1216	141.549	85.2232
A0A2I2UTJ7	65.4163	124.432	147.2	68.2813	102.2	45.8386	11.6786	66.0332	70.4959	50.652	56.5343	22.3843	118.792	748.587	61.5652	110.939	20.8497	55.209	42.3896	292.352	268.811	88.9897	110.479	48.3982	829.604	39.3152	13.6736	165.446	9.41678	29.1128	38.7094	710.701	290.467	415.947	561.794	90.0752	1149.95	114.09	441.872	45.1908	311.168	315.221
GSN	172.421	157.692	123.829	179.883	147.616	192.8	161.822	169.628	104.701	130.28	101.794	160.175	156.742	153.608	188.466	91.5946	149.8	128.574	180.934	110.675	188.617	129.353	104.12	132.787	153.337	97.1667	133.791	101.585	137.843	152.689	192.694	127.4	154.675	141.972	125.843	124.884	157.53	116.332	120.79	146.903	109.589	129.862
NEXN	32.3205	63.9008	52.1192	59.9349	32.7896	72.4044	60.2098	73.2069	39.4925	42.6292	44.0172	39.4595	42.9029	26.4053	53.9734	27.2476	54.7577	27.6763	76.8059	30.4862	44.3483	24.3488	27.2007	40.6365	31.5963	40.5864	33.4207	32.0915	41.4657	48.0902	46.0037	31.5932	38.2434	29.6773	42.4332	38.4582	31.5364	41.9862	33.1976	40.3315	27.665	33.2737
PADI4	9.77122	75.0976	54.3313	10.1722	17.8861	10.3665	5.65615	11.4363	15.7727	7.55756	45.3643	8.4138	7.99546	11.435	9.18911	12.8098	16.8179	13.1257	39.0445	21.006	21.3412	8.7094	30.9362	32.7281	40.8206	11.8144	7.80044	16.0496	5.31004	27.2011	13.2824	25.2019	15.9226	10.7261	16.4467	7.10234	8.73611	9.4915	13.0179	3.54071	12.6356	9.09622
PON1	528.06	277.09	12.2054	13.7147	614.316	71.453	578.515	320.604	205.065	55.607	724.329	584.714	295.254	66.4397	1024.58	295.648	733.109	466.042	545.055	338.397	65.0486	442.662	347.076	246.748	95.2978	48.6019	288.079	283.874	295.793	85.053	452.186	46.0534	52.654	72.4825	74.7032	121.969	167.342	371.193	81.1364	212.526	76.3145	24.0229
GPS1	76.5675	62.641	81.4648	90.3619	102.707	85.862	82.6239	108.798	68.1744	122.165	63.6819	91.6449	91.3361	78.1417	67.0032	78.4541	93.2042	82.2756	70.1167	58.9374	120.588	93.2744	90.7522	125.261	85.4463	99.7221	62.5006	68.2915	108.211	95.847	74.2828	73.6279	70.3139	66.0427	75.1811	77.9195	71.9023	84.3095	68.6705	63.6765	71.3318	73.5266
SNX2	39.6297	35.5576	37.2727	33.8292	20.5452	45.6438	41.455	43.5416	29.674	50.7971	43.5149	48.6041	51.1465	30.6837	28.8845	31.5358	61.8379	36.3151	39.1589	30.4137	54.3978	33.3096	50.7883	67.7553	27.5628	54.0235	32.6754	26.6454	49.1996	36.2124	36.1718	29.7758	15.0635	21.5784	21.6657	33.6743	34.7026	51.822	33.9537	37.7635	14.6761	36.542
SLC14A1	42.7838	196.544	405.797	37.5424	23.1971	53.6087	45.3349	41.9116	128.018	62.0056	321.597	90.7939	60.7436	67.9652	54.7114	49.8988	142.12	172.548	225.839	173.276	40.219	35.4013	33.5725	63.8507	88.5137	58.9059	60.0757	90.9821	75.8552	153.585	68.0489	65.5499	89.2352	90.1033	57.34	63.1847	77.6901	70.491	41.8434	54.7528	26.8294	60.9677
A0A2I2UUM1	0.0598927	-0.0167438	0.0147902	0.0308241	-0.23394	0.167029	0.0923011	-0.0139434	0.252161	0.162364	-0.0132507	0.0195709	0.0874251	-0.0162959	-0.0313304	-0.177698	0.231555	2.7626	-0.0123741	0.100322	1.73027	-0.0291828	0.0330912	0.371282	0.115234	0.170357	-0.0799564	-0.0460158	0.00326614	0.387287	-0.0494373	-0.0976196	0.0226959	0.138906	-0.0339103	0.013809	0.0851831	0.217474	-0.0219902	-0.100618	-0.152327	0.0774986
AGT	192.36	43.8405	111.953	141.434	270.831	156.381	159.173	46.4507	137.24	236.196	228.609	47.0232	207.366	194.351	42.2335	175.163	199.656	107.382	45.7372	102.757	38.0149	179.785	37.3902	153.138	31.056	139.356	151.753	174.339	208.582	300.736	173.082	175.587	67.9239	28.5344	25.3383	211.69	82.4153	436.179	44.1571	347.195	182.858	180.009
ISG15	97.7418	81.3313	80.2483	195.137	129.547	87.132	177.661	163.006	266.385	258.487	52.3477	98.1888	77.4792	90.5759	247.104	88.2972	647.31	270.429	204.018	157.045	100.887	251.278	62.3718	365.094	112.754	33.129	229.315	110.005	23.8297	44.7004	55.5487	60.108	26.2677	125.152	56.6286	158.862	61.8877	177.94	45.721	346.395	238.952	91.5766
GSTZ1	33.9354	30.7245	52.4778	33.3869	63.5909	39.5556	25.2262	41.9752	23.897	33.4639	17.9329	27.3854	26.1427	16.3091	27.0141	38.7164	24.7105	26.6634	33.0522	42.645	36.648	38.7368	38.861	46.969	47.455	25.3755	28.7897	26.0993	37.056	17.3045	25.2065	37.3104	31.5724	53.8679	43.4209	18.4211	26.8099	29.1118	22.0596	25.2385	35.2114	15.7927
PSMC1	81.6815	63.2466	69.5755	81.2513	93.4879	89.8395	87.5097	81.2581	68.8832	118.123	66.65	88.4662	97.8052	60.3677	62.7416	72.1865	88.3256	69.4109	67.8841	55.1948	112.968	74.1578	84.8162	113.208	85.394	118.032	68.7995	61.3316	87.0529	105.851	75.9956	70.6978	45.5277	66.6247	84.9483	90.1574	77.4475	107.948	77.4436	72.0939	76.5137	68.4272
PGP	76.0899	49.0148	70.837	78.5261	129.874	85.1608	72.4152	84.8774	73.6927	111.355	62.4257	92.0974	88.1282	90.8188	72.1067	101.58	86.4249	91.2956	72.1007	79.0554	78.3748	83.6356	109.343	112.788	128.439	101.246	79.0222	86.8113	88.0085	88.7953	74.9373	85.7007	69.572	117.581	112.873	66.6439	92.6756	85.1682	73.1275	83.4107	120.348	109.739
COPZ1	7.42411	9.32533	9.35993	8.6416	10.5827	11.2838	8.14884	15.5061	8.92971	31.0723	10.5177	15.7235	8.18212	8.04659	8.70539	9.77824	9.83206	11.2582	3.7546	9.65605	9.35847	10.1698	8.46517	28.331	9.84956	9.18827	9.32769	8.34716	7.73617	12.5858	25.686	7.68479	7.65927	9.26818	5.88607	8.13276	7.66695	12.3588	7.38383	9.82044	12.1566	9.02383
HNRNPA2B1	0.0433632	17.4449	15.1311	-0.13153	-0.514133	-0.124437	0.14098	10.9694	11.5653	0.133497	14.232	15.7355	0.107805	14.1403	15.8613	-0.195146	0.51155	16.9088	17.6541	0.375994	-0.139748	-0.0379531	12.6702	0.15291	-0.129874	0.125235	0.0652614	0.328556	9.19207	0.460144	-0.146407	0.0434588	0.367223	-0.0274643	15.9298	-0.032355	0.015219	0.181873	12.2338	-0.209658	-0.151558	0.120064
ITGA6	70.6507	93.1315	69.2806	92.9601	61.3546	100.009	98.5554	102.912	79.7444	103.797	55.6678	92.2281	104.813	72.5754	82.2964	90.5583	68.2715	47.3692	72.6515	56.4066	109.518	85.5198	66.4371	90.2567	51.1914	69.7202	115.363	61.4324	62.6728	84.1213	111.78	47.0039	78.823	57.7329	69.3857	125.838	60.9908	77.2345	65.822	122.996	64.1477	70.4988
KRT25	1.6781	2.23259	3.55167	4.51389	7.77269	5.54627	1.66609	5.09571	3.23098	9.55083	2.294	4.31203	2.54661	3.87593	4.40248	6.28442	4.72224	5.60082	3.15371	7.29532	4.22103	4.29917	7.3124	7.38291	16.8412	4.94298	3.77583	8.3885	3.02661	6.05469	5.52032	6.91092	1.96203	8.18966	9.49133	3.81239	6.55791	2.72892	3.84014	3.74794	4.34112	3.76203
CLIC5	49.3422	56.5432	28.9118	57.1748	65.1589	52.8269	55.6073	73.6563	52.1166	58.9087	47.0534	38.9848	53.7234	60.635	81.7011	62.4705	77.131	31.9546	51.2266	63.0982	67.5241	59.6742	35.4785	52.7539	64.9924	66.7352	61.1752	65.4517	27.2373	63.7773	102.329	39.7843	41.3154	61.7845	46.4195	119.011	78.4432	62.553	36.8365	114.64	77.5342	49.6941
ADAM10	60.7064	72.3527	62.8421	62.0039	53.0957	53.633	48.8358	62.0137	48.7172	79.1407	47.778	59.408	69.2628	45.3169	48.9742	49.8028	65.1759	73.9048	50.9859	47.2652	56.0565	55.309	68.5585	65.618	46.5274	54.4698	51.9173	43.5955	59.4776	68.6769	58.7615	42.4112	42.2153	57.8977	53.5738	53.6619	53.6491	50.8436	40.7085	56.024	45.0095	40.5362
PRKDC	311.531	360.382	208.701	335.024	643.904	289.295	290.009	346.865	428.726	126.963	335.549	134.92	316.884	657.776	716.558	756.924	224.007	320.131	183.444	674.673	315.245	503.065	466.535	260.941	1167.76	241.206	803.835	738.106	332.557	283.562	728.363	413.348	380.83	897.095	1174.22	951.442	801.712	347.314	1256.6	591.384	394.553	726.706
CSF1R	34.2092	18.451	27.5718	38.5446	35.8199	24.7392	42.9793	47.0523	30.0347	54.9177	28.5605	41.6298	32.601	42.0216	47.7484	45.9856	36.5869	18.8996	38.1804	26.0705	30.4576	25.7081	45.7457	35.1346	35.1602	35.2246	31.1583	28.4573	31.8269	41.4551	25.9493	20.6078	28.5864	47.9219	35.3724	33.9505	48.5784	28.1258	26.2911	7.41012	40.2898	32.2079
PTPRC	12.8566	19.8274	17.0297	27.4595	16.3346	29.8814	15.742	48.4985	12.1131	28.2404	20.1299	19.1499	8.59067	16.0424	15.1116	19.4698	7.28734	12.6816	8.25978	11.7749	8.76509	10.5436	14.3882	20.0415	11.7595	7.94281	19.588	9.44096	16.7956	21.8495	25.5482	9.39027	26.4531	15.7298	17.2878	17.2861	7.03071	11.5704	13.1464	20.7112	12.4645	14.2278
RPL12	9.76231	17.8882	18.0814	12.4956	14.9383	14.6049	12.7058	15.5235	13.841	20.0725	12.4497	10.4212	11.7817	12.4822	16.2253	24.4128	12.6652	10.4616	15.7274	14.6595	18.7767	21.4463	18.6806	13.6383	16.7177	13.8214	9.11972	14.5393	15.2399	16.158	11.1757	18.2026	24.5842	15.5116	17.4145	12.04	18.8768	15.0445	6.94658	13.8291	13.7836	6.33951
HNRNPH1	81.0695	52.3624	98.3919	56.6605	51.8122	51.3728	153.037	35.4047	65.3912	42.8457	63.8514	95.2527	127.775	44.1294	83.94	45.1322	132.565	38.3049	147.962	36.1765	147.277	33.6492	51.3883	90.6358	35.9999	56.3367	30.2479	48.7071	112.295	131.579	182.466	40.6189	47.6528	45.2637	47.8712	144.783	28.34	81.5572	55.1729	71.5612	40.6296	47.3028
HBB	151789	80137.9	92851.1	113262	262962	132252	100785	100637	86555	84754.7	87604.6	76006.3	104846	116043	109169	175568	69925.1	110315	66479.9	169036	94851	137923	102472	89045.1	160839	130784	131854	165712	92339.6	87387.8	67909.6	138147	109364	128649	170646	99456.7	145050	114524	154178	117343	221373	146941
LSM8	9.96525	7.81162	6.08398	9.03842	8.56601	6.00236	10.7714	8.82257	8.67566	12.4042	18.1577	15.1759	10.1107	3.7704	7.13722	10.2102	9.66352	7.85214	12.077	8.93975	6.97829	9.26704	7.37218	10.6198	8.95535	4.8188	8.52351	8.38356	12.8117	9.09489	15.2232	9.45903	7.97535	7.06218	7.79097	13.0355	7.97379	12.9414	6.05283	6.23664	8.88883	4.71109
TPM3	304.22	572.285	576.978	156.198	141.21	285.676	275.617	143.491	310.941	235.064	468.94	325.87	211.123	161.651	218.092	169.547	390.694	341.81	689.974	201.814	191.409	126.809	119.686	164.914	166.465	286.895	169.797	327.595	290.643	362.627	188.093	158.158	259.716	176.661	145.953	175.326	142.283	246.84	200.067	173.522	136.605	160.47
GIMAP4	31.0774	41.2608	48.0124	54.7154	57.7195	97.857	40.5784	91.9812	32.0181	65.0231	36.6434	38.1722	62.6846	40.1684	13.7855	65.3579	42.7118	42.4591	46.6073	47.3135	50.2682	67.8444	37.4091	66.1748	28.9288	59.6678	35.749	40.876	70.326	60.4894	45.6022	70.2323	55.7747	51.1375	50.8354	30.9742	31.3773	54.8279	53.796	60.2838	61.152	29.1252
CD177	79.8974	211.17	169.804	77.8071	90.9383	85.91	78.2698	76.4644	56.31	86.4561	122.916	51.9336	81.2577	80.4419	67.9708	79.1272	84.9412	25.195	130.103	88.2448	81.3297	76.4392	59.8902	88.2255	46.6512	81.3647	96.0383	69.4066	84.39	84.9329	148.563	69.0446	66.5373	70.3653	73.454	98.7383	62.1784	79.8167	56.9604	106.102	75.1302	63.8452
TUBA4A	295.183	203.857	137.036	383.112	382.512	324.782	235.959	300.007	288.04	214.667	154.886	303.344	260.172	329.387	385.552	228.298	123.815	121.553	152.588	168.53	301.717	271.982	232.249	229.637	237.751	202.155	193.553	183.345	209.108	239.385	309.495	307.614	282.573	388.084	239.315	183.217	178.226	192.152	298.507	194.677	184.114	334.526
PRDX1	1536.24	1548.42	1571.29	1615.32	1994.32	1330.02	1648.86	2003.27	1398.39	2073.32	1912.96	1918.28	2024.67	1696.58	1774.84	1869.85	2058.03	1682.9	1659.05	1838.57	1452.92	1771.14	2161.42	2166.02	1771.48	1937.2	2257.43	1564.77	1722.19	1539.83	2745.01	1380.59	1513.36	1405.93	1465.92	2336.9	1696.18	1755.86	1673.63	2339.78	2167.79	1624.59
HSPA8	733.645	608.098	774.17	663.09	591	679.657	736.471	686	524.745	869.002	724.594	708.041	815.229	495.792	607.903	684.374	721.215	515.325	689.479	552.676	702.432	776.767	772.62	649.406	469.196	729.141	628.52	484.044	885.463	556.3	681.451	625.779	609.76	421.928	536.457	758.197	497.117	752.239	682.139	784.588	578.609	525.623
NT5C3A	40.8972	64.7006	63.8611	71.6937	35.3481	72.2603	65.6623	75.404	54.5485	85.5184	41.4968	89.3537	59.9955	46.7568	60.7165	38.6276	45.1103	28.5267	75.8679	36.8568	95.669	56.1428	53.9451	77.4743	24.2236	74.7447	63.6177	29.7162	66.9174	55.6537	76.854	43.072	41.6303	46.3336	30.9227	64.5435	21.2606	91.6852	45.6399	58.0758	29.0675	46.5074
PAAF1	73.0861	65.704	84.7213	61.3571	71.0879	83.4639	83.7757	94.0053	57.0292	161.747	81.8507	76.5896	73.1298	62.8829	56.7455	88.2166	67.4365	64.7553	66.8827	65.3668	96.435	92.5589	131.951	153.539	76.952	82.6804	41.6207	56.3507	88.7754	71.856	35.112	66.9157	84.5027	45.4373	73.4435	68.5462	57.0819	67.0822	51.4731	69.6921	69.2012	48.3063
PSMD4	43.5383	42.248	37.2006	45.9492	39.8505	40.1556	44.497	41.1048	29.9056	45.8793	32.4602	49.3629	60.0691	33.895	31.3374	33.0858	48.2081	38.7815	39.8337	34.4354	53.8149	48.2296	34.9662	64.5667	38.4914	48.5416	42.2527	30.7726	53.3556	45.3492	44.7225	28.2002	30.4845	34.6717	37.8006	53.0424	39.9711	52.3539	29.8757	48.5191	38.4643	34.0042
NLE1	64.6603	60.8448	72.4474	56.4212	61.7681	69.6112	55.6443	74.241	58.8009	85.5203	57.8586	70.7638	69.5635	30.0807	49.6238	46.4703	78.1084	51.3831	66.6744	35.5024	81.001	50.0298	42.0805	63.0941	48.8744	66.0198	41.1322	48.349	61.5634	74.8098	51.3798	36.6852	42.8563	20.8921	42.2586	50.7751	38.7369	63.3567	24.2615	38.5108	35.8791	37.0444
GLOD4	179.003	141.886	175.284	163.643	165.029	148.985	156.605	164.801	131.608	190.096	164.239	163.395	163.04	156.866	171.663	163.427	166.073	162.105	171.541	143.937	139.007	191.201	221.136	181.606	153.099	131.638	185.736	158.145	149.207	118.275	194.032	145.576	157.786	126.773	171.583	194.638	164.172	179.971	178.493	205.62	188.951	146.177
PTGR1	354.397	300.045	277.558	342.403	399.935	515.897	474.342	246.216	434.004	440.58	157.504	521.196	556.541	191.582	416.731	658.196	507.992	212.311	574.278	319.93	525.647	695.14	1011.99	935.204	382.248	643.891	211.662	357.553	459.872	297.226	195.453	401.117	249.645	182.536	655.754	503.308	452.464	514.191	220.747	140.559	380.989	364.678
RP1	195.011	201.938	181.337	255.471	627.677	140.831	135.801	134.693	231.043	174.741	213.623	113.499	193.972	276.988	281.562	874.572	140.571	206.636	147.3	438.612	82.3828	257.432	256.789	117.715	673.843	103.98	173.909	470.217	153.111	117.067	139.183	522.629	294.541	462.368	768.568	156.547	295.347	144.269	534.73	187.208	677.093	195.404
PPP1CB	29.5441	26.5746	37.0269	26.5266	32.0559	41.122	26.2822	33.588	23.389	29.7334	14.1561	14.3808	24.5911	32.9479	28.9924	19.7791	19.6321	36.5765	21.3629	27.2748	25.0452	29.9162	30.1614	32.6189	57.7671	28.2158	34.6798	18.7869	28.1875	16.3181	37.5586	28.1342	26.3726	33.2961	26.6621	39.8667	28.7783	19.8471	11.3271	36.2687	45.3116	24.6322
RAB3IL1	-0.183677	13.9152	13.7938	0.249822	0.350285	0.00427566	-0.217914	15.252	0.526244	-0.669601	14.1798	15.2998	-0.385201	13.2598	14.001	0.300329	-0.209645	0.236342	14.6289	0.962122	-0.107887	0.136993	12.7193	-0.936895	1.22576	-0.546162	-0.420958	0.795365	-0.407064	0.157513	-0.431718	56.6467	42.8182	75.6824	72.6286	-0.337069	68.2638	-0.32761	12.0361	-0.122959	0.327827	0.659778
VPS35	32.8323	44.9428	35.6483	34.536	34.3043	41.1065	40.965	50.2283	28.4583	48.3546	34.4478	49.2383	39.2447	28.4044	28.6809	33.795	48.0948	33.2657	41.8047	31.9402	43.4839	31.4893	50.268	55.7576	37.7798	37.6335	22.7109	27.9581	32.6078	41.3716	34.5522	21.7409	31.3919	33.2323	32.0285	28.0374	27.4312	36.7253	24.922	28.4071	26.9968	30.6441
ATG7	78.2876	62.2031	78.2513	83.72	91.634	99.9128	75.1652	93.7719	71.858	122.717	87.1702	94.4325	86.005	85.733	76.5024	79.4676	81.8891	93.5138	68.5303	79.9606	97.2212	106.314	106.334	121.036	93.5186	106.675	74.7096	73.7356	80.515	100.096	66.727	76.1625	78.1975	77.0536	87.2249	79.0549	64.6598	98.8371	80.6898	68.4996	118.777	77.9269
ANK1	359.397	2223.76	2958	337.218	356.321	304.467	384.64	347.322	1366.94	338.792	2975.79	556.955	358.768	714.035	455.345	456.326	1777.48	2058	2619.21	3312.22	217.006	282.382	262.147	200.242	1244.8	304.377	375.357	1837.25	455.885	1509.96	272.505	1605.06	1300.81	1489.36	739.604	314.042	798.747	433.566	329.715	354.79	480.489	362.179
IGLV3-22	28.625	26.5439	19.4398	26.8193	40.8289	34.6193	22.8419	27.5639	29.5863	35.7091	26.0679	27.846	40.0703	38.0435	25.813	39.3795	36.0371	14.4474	30.9821	70.1638	40.0949	41.0203	21.7513	41.3677	38.9807	39.5228	47.2044	36.3166	35.6806	34.6852	52.8188	30.8872	32.1768	32.0894	27.355	56.1122	47.7853	43.6841	21.5612	77.2546	45.4576	31.9451
VDAC3	54.2785	44.178	37.317	37.3196	221.077	37.866	35.6553	31.3452	33.087	13.8568	21.8455	30.8783	37.0433	71.9683	61.7017	54.3382	29.3978	17.9468	40.6992	42.1674	41.5935	19.4141	38.3244	18.6422	46.2643	22.0917	36.4455	63.0815	26.2665	32.1237	34.2061	49.6076	46.8846	45.4594	30.9213	30.5723	38.5367	21.5063	50.9919	37.556	291.529	58.2273
DNM2	104.241	104.506	107.092	111.791	144.999	143.679	104.891	117.739	91.8474	124.719	86.9813	118.712	112.502	102.692	104.177	110.971	103.538	99.8932	92.8315	102.347	130.985	122.56	104.044	124.395	100.031	126.66	95.5342	106.622	102.595	131.347	96.0476	141.655	131.909	99.993	138.301	85.3046	115.889	109.771	95.0781	97.6213	138.117	100.475
SORD	149.993	87.4936	105.206	85.6624	80.2575	105.141	108.804	119.891	75.5682	139.402	91.0994	112.204	131.461	78.6537	69.268	93.1767	98.9079	137.552	115.283	60.8314	117.663	94.9125	104.34	153.636	97.1149	126.461	92.176	113.552	140.646	140.099	62.8142	89.4626	83.4485	85.2561	86.0372	68.0704	107.804	96.5904	65.9853	76.5609	105.562	109.874
PPP2CA	102.508	90.4834	93.3163	109.167	110	107.029	88.2684	101.217	107.305	115.083	85.8413	120.679	96.3928	110.683	102.932	132.615	109.332	117.183	75.5476	114.752	115.074	104.61	126.097	132.384	118.166	124.727	107.184	114.831	101.067	134.164	165.716	93.4744	90.4003	111.006	118.068	134.109	103.11	108.402	98.0911	116.832	118.103	100.711
PPP2R1B	86.208	74.8669	90.1281	103.268	121.74	111.469	80.0997	82.6147	84.2106	118.679	80.1089	93.1734	116.569	97.4368	72.147	117.044	90.4613	93.1692	72.2034	107.639	118.578	83.4332	119.133	105.289	120.485	122.384	79.926	85.7922	103.694	105.578	88.3009	86.0216	71.5867	128.841	163.402	88.5109	124.398	135.576	93.3753	76.4573	114.268	80.0537
ST13	58.8099	62.9158	91.7242	34.7411	43.8558	51.8531	62.8985	77.942	42.2847	114.988	69.9306	87.3245	82.5942	79.4085	47.6262	55.0277	70.4267	51.7793	57.1023	41.2181	62.5696	60.039	70.5151	64.5496	53.6983	54.8728	26.3087	34.8282	42.7793	50.6138	47.8765	58.9675	55.0176	51.7321	54.24	51.0051	42.7559	33.2641	47.9739	53.3683	54.7454	68.0781
TLN1	293.807	232.161	156.765	348.789	287.212	361.21	269.837	346.163	231.135	286.665	164.165	328.095	229.875	244.64	318.196	199.068	173.514	135.375	246.176	151.039	362.004	241.991	190.548	254.329	178.549	261.501	222.488	174.819	219.15	274.164	258.488	246.597	218.599	258.211	183.223	177.464	139.045	210.764	230.038	210.956	166.441	260.543
VAPA	10.3942	26.5439	33.156	7.734	11.5775	12.2429	21.5097	23.5693	28.6143	20.6863	23.0538	17.3053	20.6181	20.9395	16.6641	15.4839	13.3508	24.7721	20.9981	19.2317	15.435	20.6148	14.5275	17.3992	19.2228	18.3239	18.3433	15.2326	12.7679	15.7642	14.6222	18.314	22.0239	17.2006	20.7279	19.7058	19.9693	19.8221	16.2779	18.0174	18.512	18.8489
DCUN1D1	125.344	116.218	141.05	105.321	106.24	110.373	117.823	113.171	102.559	122.315	116.598	116.203	141.39	86.4076	94.1166	96.5147	120.345	103.414	120.687	80.7941	134.779	122.921	132.754	132.087	92.8549	134.684	126.452	86.8497	128.845	102.183	119.322	85.6846	88.0467	61.6486	100.987	133.477	82.0267	131.724	84.0053	118.453	89.0625	83.6249
UBAC1	256.956	189.692	228.974	193.222	223.214	267.605	228.736	248.953	193.211	321.35	247.624	311.064	256.517	210.064	199.071	238.979	239.839	236.037	228.143	174.999	248.51	219.176	243.46	330.309	227.556	322.062	171.34	208.397	295.888	249.664	199.941	253.235	194.699	165.192	183.123	231.272	203.796	278.548	237.06	121.332	243.874	239.559
CFH	-0.173675	0.0051648	-0.0045622	-0.24672	0.52713	-0.115755	-0.264792	0.00430099	-0.0455955	-0.444668	0.00408732	-0.00603685	-0.131426	0.00502665	0.00966421	0.473285	-0.139617	0.108067	0.00381692	0.78908	-0.135007	0.0895817	-0.0102073	-0.545179	31.8912	-0.333792	-0.123307	0.550928	-0.362956	-0.184387	-0.0549764	6.97687	0.534129	0.97196	0.01046	0.325319	24.111	-0.0670821	0.744086	97.3977	0.612318	0.265266
TRIM21	38.1175	28.5758	34.4768	43.9012	36.6081	31.1534	32.5442	35.2639	33.5716	45.9717	32.8912	45.6505	37.6844	32.7024	32.8474	31.1997	37.8973	38.5015	34.199	38.2667	25.7393	41.9449	43.5085	38.3033	33.9251	31.8942	31.9601	37.7642	35.5811	32.3911	16.8212	29.7539	32.8269	31.4192	25.2112	21.5898	36.0362	39.1639	31.438	24.5255	32.6194	31.9488
CPNE1	124.404	103.872	127.039	108.945	134.451	114.115	110.233	152.406	106.354	156.872	136.084	140.512	161.402	88.7458	84.801	89.9434	112.984	89.081	120.951	108.426	136.607	137.438	170.393	148.075	123.195	170.304	113.726	122.26	110.453	94.8676	114.103	125.405	104.803	125.945	157.289	146.368	116.584	156.553	96.9627	154.281	141.963	98.2689
ALDOC	54.5127	80.5246	97.4591	73.768	68.9472	70.1324	74.8247	84.591	63.4207	99.9575	69.4707	74.9743	72.3279	64.6739	80.7342	57.9846	54.5842	84.2604	62.6185	40.9445	79.3643	90.02	59.3591	68.1088	21.1626	61.8646	107.264	51.6973	64.8173	55.5892	68.9406	30.0358	64.4262	39.9965	59.5388	60.8826	59.2635	51.7481	58.2481	72.3797	102.369	72.5897
TMX1	93.3986	110.623	104.549	96.446	54.9071	98.8549	99.6342	123.525	90.9843	146.642	135.734	133.921	129.621	49.0936	63.0547	70.1748	174.063	87.7163	134.066	61.3535	138.278	78.1159	75.4722	159.7	47.7866	118.867	69.2219	49.5106	120.355	134.033	83.8449	59.1213	53.8974	49.979	58.0639	87.1379	55.5513	115.768	61.7251	66.3916	64.7855	82.8973
FLNA	276.769	244.673	173.617	376.383	288.206	325.598	260.457	356.706	232.349	263.246	160.082	318.064	229.099	231.905	322.148	199.729	156.349	127.505	246.196	145.24	315.319	230.144	190.271	232.217	173.455	245.865	134.988	182.757	217.43	275.322	129.548	255.156	237.34	261.901	186.938	111.957	166.52	195.015	228.357	140.458	161.829	276.274
PPP2R1A	309.785	243.757	263.651	261.129	277.352	319.461	282.344	328.042	259.342	383.48	285.682	352.141	344.128	244.348	239.961	270.497	283.042	300.345	260.933	250.232	336.614	317.027	392.841	428.053	264.068	393.24	213.692	247.964	306.198	317.996	218.453	266.79	257.462	242.48	288.558	244.799	271.1	328.927	259.724	232.16	290.553	277.605
C2	0.508076	31.482	31.4093	0.308531	0.104802	69.5813	34.8603	33.8995	0.116346	1.02932	31.7721	34.5334	0.530566	27.87	30.3742	39.204	44.0388	0.129805	34.6631	-0.27282	0.437191	-0.318615	49.6451	0.597793	0.219425	53.9733	-0.033148	-0.0825162	32.4973	0.572864	61.6723	0.0842191	13.596	-0.306739	72.6785	0.140847	29.7547	0.299275	21.3567	0.203501	-0.400121	-0.0106717
EML2	105.044	114.198	115.407	134.751	95.0421	158.249	129.696	113.662	100.122	109.134	86.36	136.419	119.633	102.144	116.529	86.8022	88.4095	82.1031	108.686	83.4408	164.401	98.0795	109.559	113.047	82.4926	127.746	110.843	88.8947	100.903	113.198	114.316	81.4196	111.524	79.8545	77.6052	97.6349	78.031	114.102	95.104	126.206	78.3491	102.525
FGL2	48.4634	17.9213	28.6484	35.4638	71.9135	38.3858	37.7583	14.2278	19.14	31.6381	20.4945	32.5582	11.1552	42.2905	54.103	55.7854	11.7944	63.7092	53.557	61.0409	40.8041	64.0135	57.8589	43.5038	62.0242	19.0942	45.6727	24.8315	26.7835	16.3241	38.7276	23.8274	20.2516	60.5633	51.6749	50.5921	43.0317	42.1437	26.319	54.3687	66.1818	31.0908
COASY	46.1669	76.3549	87.546	45.1521	36.3795	93.3229	60.7385	66.3561	33.6208	97.1976	50.4297	77.5362	65.58	47.627	44.8681	44.0153	63.6639	38.2176	33.0929	32.4968	50.5817	57.97	51.6916	80.1389	34.5353	64.6845	37.4608	26.6471	55.9904	46.6487	57.4866	41.244	70.4222	24.2836	38.8939	52.9817	44.4365	71.3411	46.7853	62.2564	31.806	31.8657
CCT3	103.607	83.3746	93.7193	100.337	89.7784	111.057	98.7666	90.9859	79.7529	131.311	76.0703	98.6322	100.598	91.6076	89.4313	110.348	93.3543	88.2808	88.43	96.182	105.91	118.324	123.979	130.085	80.8273	88.3113	90.3337	82.1517	91.987	104.015	98.6088	91.8834	84.815	94.1433	104.705	93.6001	104.172	100.95	86.381	107.757	90.8276	79.5417
GPX3	13.1005	42.5043	21.0971	69.026	64.5281	300.072	101.076	7.68888	24.6133	68.923	10.4555	32.768	50.2298	62.3352	26.9776	153.728	62.7576	13.5613	26.9	15.3576	43.6171	300.683	23.0754	2.23159	63.1773	180.749	149.766	20.7462	64.8026	31.2915	125.148	32.412	25.1637	17.1593	82.5936	53.2324	171.562	25.3761	62.5081	5.31643	14.9012	18.3053
MDH1	596.338	448.866	500.659	612.055	544.113	571.531	570.061	621.163	530.852	827.515	616.139	828.267	636.04	415.444	421.069	525.332	689.052	668.246	567.644	447.569	552.579	552.191	766.067	958.745	520.12	811.644	516.194	395.351	670.12	562.68	667.118	418.127	459.468	374.024	506.198	587.555	465.309	646.301	621.867	500.918	481.397	485.092
PFKP	104.255	107.115	78.3251	141.9	113.488	139.789	136.56	141.574	127.357	145.964	104.902	163.279	114.239	107.284	133.68	109.633	114.806	107.599	105.369	61.748	181.795	120.029	158.408	172.777	96.406	128.766	87.8903	86.9373	115.736	132.262	118.968	102.376	102.54	110.054	80.1515	88.692	91.7014	100.939	113.222	83.778	87.0006	118.26
TXN	484.245	653.207	803.924	538.565	498.073	550.714	621.76	573.541	549.962	606.587	688.684	583.959	612.822	637.963	566.389	628.388	653.699	609.964	563.836	581.817	612.068	561.895	621.782	795.759	545.971	580.121	705.578	525.05	843.011	468.481	653.666	439.342	520.908	530.663	519.861	601.944	453.479	744.612	511.688	696.946	784.261	520.066
CAPNS1	83.6688	96.6576	70.2859	100.9	84.3499	99.6262	89.1306	100.081	44.6144	127.025	75.3222	98.7129	88.8127	32.4628	62.7055	74.0692	87.3263	30.3494	110.251	58.8041	108.29	92.5485	97.1641	103.695	38.3249	91.0078	98.7312	54.0103	133.43	93.8488	140.755	58.6559	75.4838	31.5079	62.9202	104.716	55.0978	95.6379	47.2537	110.04	41.8937	41.2264
BABAM1	25.0413	26.7933	38.0508	26.9092	28.8918	45.1397	25.6239	18.5816	17.9514	57.1083	32.6323	46.4813	30.8639	20.0591	19.0717	27.607	35.0517	21.3537	51.2983	15.6974	50.4883	48.5365	50.3496	28.1473	18.5954	42.9251	14.3202	25.241	58.7477	27.9964	24.2082	14.9702	25.7825	16.3361	24.8756	30.3068	18.36	42.6436	25.1859	38.5317	18.9029	22.9025
COPS8	105.803	66.3554	54.7217	68.9686	130.273	89.7087	78.9066	75.3836	69.2581	119.594	65.0046	82.2523	88.3496	60.6057	62.3906	74.0071	72.3121	80.2821	57.9835	77.9281	56.9682	72.9158	80.1225	89.6662	119.429	94.2242	69.8408	82.0648	96.8237	66.2484	53.5664	78.7319	52.8542	72.9559	88.6227	52.6072	89.422	78.7873	60.7465	41.8239	93.0987	81.0239
TPM1	101.953	203.038	175.477	60.4463	86.8668	87.4319	66.7127	53.294	108.22	56.0401	96.4659	54.982	97.9804	63.658	89.2997	84.2983	77.563	80.5734	172.035	84.5097	84.6784	68.3745	78.5716	53.2381	66.4422	66.2435	46.957	120.625	71.7875	68.3655	50.6454	62.6548	97.2323	84.2911	53.0112	58.8236	75.0455	83.6459	49.8533	71.3361	99.0833	59.8941
IDE	70.6993	64.6348	80.7837	67.1602	64.467	75.6492	57.2602	68.4517	58.9596	105.199	53.4754	62.1408	64.5601	47.2669	52.9676	69.1262	51.2811	51.4567	49.5579	28.6219	63.5626	75.8516	72.1786	87.4546	53.1899	73.9116	40.3798	46.9055	69.3707	52.5419	50.2463	52.3936	52.2138	39.002	89.8276	41.0799	62.0112	40.6202	50.6482	37.0844	66.2431	55.3207
ABHD14B	179.622	123.244	138.792	130.734	376.482	150.404	132.985	170.655	144.728	134.445	131.292	128.755	140.066	196.245	222.506	379.539	163.964	188.002	112.885	262.616	172.919	237.247	242.668	210.704	289.008	140.92	99.583	309.72	135.276	137	92.8452	204.827	179.245	165.121	298.517	80.5316	259.549	113.357	153.527	115.807	297.191	204.331
HSPA1B	215.936	200.977	206.873	218.816	183.228	229.293	214.029	242.956	162.383	236.186	185.601	198.042	210.355	158.018	205.973	200.54	193.718	152.821	207.498	151.849	211.172	225.29	210.539	213.534	187.484	217.664	218.893	138.88	210.344	166.439	257.722	164.492	205.331	151.057	159.127	214.982	151.328	197.597	197.14	230.96	198.715	150.866
CAPN1	88.7982	68.1748	48.9269	69.5995	89.4709	62.092	64.4174	96.6195	71.7143	93.0717	54.4625	74.584	62.1005	53.0083	79.0548	66.6084	108.006	62.7057	86.1489	80.6389	84.0138	66.6935	82.1491	85.5049	78.0734	70.3019	64.3555	77.9409	100.411	97.1094	89.5037	72.2708	73.0867	69.4025	86.0554	55.9773	67.7288	72.6918	76.8023	66.4374	62.5706	53.3782
VCAM1	-0.0185118	14.7821	14.489	0.226631	0.21706	0.263041	-0.0230818	22.5461	0.00720743	36.7275	14.8235	15.5862	-0.00836794	13.3063	14.5202	0.0875454	-0.0170337	-0.0101082	15.3824	-0.00811807	0.0343938	0.35631	12.662	0.193859	0.168218	0.079867	-0.0305866	0.0475214	0.0605315	0.164645	0.139419	49.4121	0.367843	0.282033	15.6426	0.303452	0.296592	0.138345	12.0614	63.9611	0.212597	37.0284
PPP1R7	83.5046	76.3181	97.1207	82.3036	41.7344	93.6485	79.1308	81.9834	70.3107	110.778	64.1106	102.963	89.8813	69.9267	64.0633	58.2061	84.6782	89.3232	81.399	37.2261	95.1992	71.072	84.3761	121.088	64.4815	86.2147	64.3725	62.5908	102.638	79.9466	97.562	47.3336	59.1956	68.7848	54.5985	97.15	63.0765	94.5138	53.0053	79.1154	55.9207	60.507
XPNPEP1	153.052	153.308	181.724	158.7	154.894	237.624	157.468	268.933	167.092	345.869	205.669	164.625	173.943	144.168	131.456	142.727	183.22	175.073	162.284	122.277	209.126	195.857	209.287	215.231	160.253	217.009	194.95	124.618	166.692	187.804	176.327	129.313	152.972	141.456	148.274	175.419	132.128	169.266	130.293	189.987	148.966	131.588
SRC	0.193353	14.0553	19.4896	9.22707	-0.12057	19.6307	0.460094	22.096	12.1111	0.391036	19.3902	23.1825	-0.0689099	18.5804	20.2152	-0.275826	0.279246	0.0992845	29.3545	0.103992	0.558948	-0.205649	55.5012	0.0660641	-0.164741	0.0569383	14.6894	0.151474	15.116	23.6878	0.419067	14.3356	0.822546	0.482164	70.2562	-0.113949	-0.225014	0.0862204	17.0733	-0.166502	-0.594255	0.395342
WBP2	190.949	152.239	212.862	211.997	194.058	146.749	171.995	196.221	142.268	205.149	202.172	176.104	180.185	167.483	180.868	256.649	142.984	166.866	150.532	167.551	197.067	180.453	181.353	241.318	95.7846	170.581	183.721	135.774	128.675	112.154	119.697	162.109	129.091	124.743	166.189	152.152	128.274	138.876	128.19	118.836	180.472	176.064
HPSE	79.2785	45.4293	29.0243	76.9539	58.3159	42.7688	49.2503	45.0142	54.2265	34.2191	38.5109	41.0053	72.9979	22.0636	71.3599	51.6901	26.599	28.5778	59.1812	25.6115	49.6862	92.6116	32.7153	33.7123	41.3646	50.5295	47.1199	35.5091	83.5869	17.3377	39.6484	55.8924	45.539	59.7227	40.1896	33.6065	51.824	52.2035	98.7765	43.765	48.5584	55.7706
CYB5R3	121.901	123.812	138.621	165.485	178.972	160.263	138.64	173.597	137.045	150.273	165.865	150.838	144.217	134.973	164.874	176.073	136.862	130.756	148.338	150.879	137.14	143.496	142.335	151.556	158.232	138.749	129.578	177.556	145.371	146.635	138.086	150.982	164.273	167.475	165.463	136.753	186.152	139.478	144.25	146.041	182.545	173.926
KCTD12	19.1155	18.7683	24.4125	18.6114	-0.0108245	0.607869	0.339506	9.82813	0.611482	0.169637	17.8177	17.8448	0.0252564	15.5826	16.7323	-0.255205	0.171242	0.158572	18.7651	-0.117708	0.448273	0.0272554	14.654	-0.385864	-0.211759	0.0287609	0.0253987	0.103038	0.0107843	14.7225	0.383471	0.317816	14.7246	0.420566	17.9211	20.6882	0.172662	0.180357	13.7589	0.267456	-0.26266	14.9622
EIF5A	75.8298	93.6875	99.3313	81.9585	74.8068	70.6753	84.9932	65.2279	69.6524	112.202	76.7841	74.7082	67.6396	66.9739	79.1346	97.898	69.4326	64.5135	73.912	75.3748	71.7409	83.5546	88.1726	87.8905	57.1303	66.6653	70.4853	62.0645	86.745	54.6969	54.3754	63.0755	73.1489	58.2341	86.7716	67.0322	84.7559	78.4413	73.3229	76.5698	71.8024	70.644
TNPO3	68.4065	61.9179	72.215	78.0196	48.1831	77.9468	63.0006	75.8948	53.5723	78.9387	58.4366	67.2228	84.4937	57.7545	58.2889	54.3578	68.5454	67.0206	56.7327	58.058	75.2294	67.2291	85.4276	103.324	73.6776	76.5742	36.7747	61.3805	64.6324	68.5445	41.6576	44.3177	58.862	59.3567	71.004	58.8489	48.4109	62.6657	64.1178	60.1552	56.1441	62.0322
VPS13A	6.43278	5.53001	3.24335	4.99352	5.81186	3.48462	5.72903	6.45612	4.7311	1.81462	5.58857	7.25241	7.44292	6.06116	6.12542	6.16757	5.88005	5.18459	6.23427	6.48515	8.31678	8.22321	2.24122	5.30255	5.65616	2.02735	6.69726	6.16955	6.0694	7.71372	6.36205	5.98853	5.78425	6.30085	7.4664	7.8992	6.12689	7.30588	5.29494	10.4793	6.53972	5.70185
NME3	1293.5	1011.17	1421.62	920.212	570.952	1200.19	1257.46	1055.85	948.208	1949.34	1289.81	1391.36	1289.12	670	635.943	611.498	1352.71	1162.07	1257.09	537.215	1332.89	1033.91	1150.19	1698.39	522.667	1901.72	1023.95	596.149	1286.75	1116.1	1045.95	558.71	797.89	446.051	579.638	1052.19	560.426	1517.87	788.675	880.927	594.732	641.222
PDXK	50.1084	28.8492	34.5481	36.814	42.298	42.4795	30.9502	44.2953	39.0263	67.8178	35.7031	37.9563	39.9501	34.4176	32.6571	40.3213	33.346	46.2334	33.5564	31.9598	35.1575	49.2614	53.3581	54.7587	39.0552	42.9398	36.1001	38.7528	49.0972	40.3785	47.9862	32.1799	42.3598	37.9768	47.7304	35.6845	49.3411	40.817	42.5374	34.6246	36.4546	36.4283
FETUB	76.1774	235.793	67.4688	127.071	91.0657	44.8492	134.277	71.514	41.7067	189.777	129.807	240.164	250.458	59.849	64.4697	162.311	256.824	103.442	197.461	70.0745	224.077	70.465	95.3096	284.92	126.985	46.7721	161.496	33.1755	148.421	98.0799	606.916	54.1319	21.9547	63.2445	70.3926	150.604	82.6581	152.943	52.1049	77.2057	120.979	102.285
SNAP23	66.6451	30.6781	66.0064	57.0363	64.8788	70.2927	37.6598	49.9883	50.4246	49.5891	38.4693	42.48	68.6671	26.4097	40.3272	42.2764	41.0162	29.9463	69.5773	61.7073	96.8527	50.0142	37.4208	45.0993	35.984	56.1641	53.1835	25.6284	42.0806	68.9704	43.6393	41.172	36.1172	31.6305	42.9019	70.8813	69.0673	54.551	25.0114	71.788	43.8666	39.7184
USP47	47.6109	44.1798	54.7676	49.5835	38.3526	58.963	50.8935	59.0391	50.114	78.9193	50.6436	66.1197	49.2708	36.8872	36.3947	34.6297	53.1311	49.1982	47.968	36.0629	61.0223	53.7176	45.91	65.1363	45.5338	68.5695	44.4496	39.9241	54.6518	64.4326	39.7415	44.3293	40.6591	44.0604	39.0749	52.7319	33.8873	65.0473	34.7614	54.7553	26.8861	43.0458
IGKV4-1	0.0518073	42.2321	41.446	0.176015	-0.0350099	0.060276	-0.0547276	45.851	0.228439	285.693	107.533	90.1983	0.0514444	188.761	41.1818	-0.0174594	0.209407	220.673	44.3369	-0.0226763	-0.0344307	81.0491	37.0053	0.783772	-0.093609	0.319387	-0.159579	0.00741171	0.112609	0.219635	-0.287971	-0.00473036	0.251498	-0.0400696	44.8616	0.00410851	0.164819	0.204741	35.1472	-0.0233158	0.16487	272.631
ENO1	501.623	411.952	519.346	390.536	407.04	369.587	390.686	415.752	329.624	527.774	400.275	380.923	490.68	364.54	388.415	394.085	389.562	307.955	383.617	331.996	369.995	431.638	452.522	439.406	310.24	361.433	330.684	298.809	401.207	303.947	332.888	328.941	380.567	259.518	330.262	344.222	281.848	358.668	410.48	347.945	356.318	303.806
HMBS	40.2793	40.9383	45.2585	44.5963	55.8064	35.7492	36.8653	38.4881	47.5967	50.4964	49.7567	50.7535	51.9464	37.3841	35.8844	48.4842	39.3247	39.5251	45.3198	45.3802	57.6834	73.7676	63.0245	66.0816	45.4594	56.5024	32.707	36.953	50.4782	41.6561	50.4102	52.1881	50.1412	49.3254	55.3368	49.2716	54.2292	66.9732	46.0766	42.8875	54.7855	42.2646
MPST	93.8573	84.9117	103.787	97.9484	120.605	101.288	95.2034	112.835	76.7913	108.608	83.7792	104.742	92.6369	87.2011	81.0105	123.084	97.2316	91.0546	90.2907	80.5637	81.5624	104.654	116.24	138.642	106.205	89.6245	102.21	97.5376	117.702	97.3644	90.5923	91.9504	92.6887	71.7035	111.246	91.7538	82.7505	75.1596	81.3531	104.054	108.066	78.4116
VTA1	50.5955	72.4555	69.6047	62.4853	78.975	132.133	75.7193	64.8584	58.4795	81.8288	73.2336	59.7163	70.6357	59.8059	66.6444	115.867	58.572	81.4764	64.0897	73.3449	79.0919	59.4858	79.218	102.495	96.4934	64.1946	68.0398	69.6925	71.7458	63.0532	68.2745	73.5332	78.8558	77.1652	82.6224	78.482	73.281	72.2949	50.7957	55.7009	68.3381	62.9778
LRG1	15.0487	9.85916	9.6445	0.206416	0.470645	0.51974	0.0681994	10.8194	0.0943725	0.228972	10.3121	10.8826	0.577298	9.80532	10.202	0.0669385	-0.0643041	-0.193132	10.3914	-0.0862813	67.7673	0.153073	8.8892	0.195212	0.559092	25.5504	-0.552489	0.00578264	0.166491	0.200767	-0.355491	43.8776	0.264075	0.284251	11.1631	-0.15968	22.4647	0.373079	26.2735	-0.228622	-0.0748977	0.324914
A0A337S1X7	3.12498	2.99817	0.7643	2.8778	3.93956	4.58541	3.18081	17.8402	1.8685	3.70457	6.57948	8.30649	3.70059	6.27891	7.34836	1.7205	2.99919	1.7833	6.42228	4.14236	8.61877	2.32448	7.05111	1.52076	16.5555	4.38678	2.29556	2.88985	2.5971	4.43121	3.78683	6.80986	3.2635	5.81377	11.149	4.44352	48.4742	4.53478	22.7119	3.1844	2.79374	2.93081
PLPBP	66.2801	64.5985	71.3189	70.7254	63.017	69.3706	70.6537	64.3017	51.7626	104.967	66.4535	56.2164	59.6415	57.2081	62.2874	66.7353	73.2381	61.5912	66.4661	58.2749	63.2033	66.5273	77.0262	94.2327	58.6267	54.7632	69.3684	46.7532	62.3136	48.4636	85.4731	47.8409	51.0308	58.6039	49.9631	70.8488	64.5553	58.7401	50.1321	68.3686	57.6019	45.9213
MYL12A	163.799	169.801	102.642	211.619	134.608	158.703	193.486	157.899	111.684	124.13	103.023	169.086	142.58	155.149	153.789	149.185	161.098	100.729	177.426	111.217	151.912	95.1862	115.521	150.13	128.615	134.013	113.562	120.555	118.083	142.497	179.807	118.696	99.2494	136.471	113.569	85.9642	150.02	81.5563	100.834	93.135	113.396	138.944
CPS1	0.472296	53.4354	50.8265	0.476827	47.044	0.716587	0.138849	58.1223	0.0472062	155.569	71.1864	58.5622	0.427657	100.245	174.341	0.176251	19.4505	0.0312645	56.1799	-0.157479	87.8067	116.112	46.7756	0.954427	0.0981541	0.406554	-0.246902	-0.100171	0.260825	0.433796	0.201258	0.250158	117.277	-0.0311912	58.2087	47.5203	0.268315	0.43541	85.5688	0.436134	0.120101	55.7508
CYB5A	74.3153	37.1435	56.6684	29.8026	23.1706	48.83	41.6287	28.6834	52.4767	31.7682	36.522	42.8586	66.8117	31.9635	42.0008	33.4643	35.3513	41.4143	34.5751	27.1044	67.2483	31.3243	29.4703	76.0839	22.575	49.693	39.374	16.1452	38.505	26.6539	53.1835	14.3211	31.4378	18.3658	15.0635	52.409	21.4995	46.9787	19.7032	49.5811	21.5407	38.1373
CANX	31.5719	59.4626	70.6084	92.9026	41.4482	67.1048	61.9278	124.84	49.9068	120.248	46.6795	94.6164	40.8018	41.1762	65.2952	48.9045	51.5339	51.5046	51.7029	33.3432	73.6111	33.5375	37.8017	130.894	42.8629	53.3129	50.8084	30.0094	47.9843	72.0423	43.7216	32.1057	39.1114	48.8418	48.0061	36.1022	40.0085	57.8498	36.7214	53.7128	39.6599	50.8687
NAPA	122.624	105.816	118.88	121.726	98.9397	125.191	125.763	117.788	101.457	189.101	99.7245	155.855	133.88	74.5999	73.374	91.3775	113.068	119.934	121.153	68.6524	123.707	94.3438	107.897	145.527	73.1963	163.113	71.4176	68.6339	160.815	170.657	98.1455	90.7338	82.5614	81.0475	113.881	96.326	73.7737	150.244	67.9622	78.7163	72.0891	87.0716
HARS1	45.5148	41.5411	68.49	55.7649	49.0038	49.3982	47.4777	57.4822	35.8966	61.0701	42.0298	26.8006	49.5335	38.0794	48.9077	46.2442	36.4777	37.1269	60.9714	37.4856	66.8329	74.2801	71.957	46.9771	53.1782	39.6069	59.8825	46.1391	63.2993	39.2652	49.3818	61.7123	69.3756	50.9425	56.7387	64.1283	63.696	52.911	42.9366	80.6932	65.201	50.4765
HNRNPD	57.5852	77.478	100.796	45.4127	33.9961	61.4988	71.7283	78.866	47.9714	88.3094	81.6816	73.6569	56.3013	38.7669	38.5745	27.917	77.5298	47.191	86.8272	27.4144	63.874	35.3647	43.7437	71.0222	31.6409	89.0869	36.7046	37.1006	83.3282	60.7971	64.7683	34.7225	45.1505	26.1857	24.0001	51.816	29.3338	60.9112	31.7883	68.4461	26.8183	35.6204
CD84	17.3168	18.9266	19.6814	31.9083	0.0040523	17.4492	14.2612	24.3888	0.0842477	20.7135	20.304	24.5514	1.30137	19.3978	26.4031	-0.640598	0.868326	-0.293396	19.425	-1.59764	34.3383	0.20699	21.8944	23.8547	-0.708017	16.1962	-0.877761	-1.42973	1.02278	23.926	0.374218	-0.897011	-0.257862	-0.797566	23.1201	-0.0917972	-0.648893	18.7677	17.8806	-0.261425	-1.40078	-0.205246
H2AC14	138.376	781.146	480.443	64.036	101.157	94.9487	130.991	64.7082	140.596	129.031	269.929	3.66177	105.99	104.554	83.4562	101.603	147.55	129.804	452.658	228.597	89.6456	461.399	3.76556	56.1053	304.032	59.9542	87.7101	221.473	140.976	177.27	71.5726	328.247	292.608	255.75	144.343	101.741	101.101	82.7113	10.0383	121.631	45.2034	56.086
PGAM1	397.124	442.525	490.331	456.166	503.249	499.627	466.562	480.937	309.206	436.388	352.95	492.882	444.453	319.751	378.047	247.412	272.438	283.389	343.41	242.996	485.536	334.911	377.901	448.417	387.34	465.754	382.088	351.016	375.041	377.835	387.137	285.981	328.401	284.882	458.047	348.587	365.378	385.69	329.816	409.103	375.562	396.633
UBE2L3	79.5842	85.47	88.2628	80.327	95.0607	82.8934	82.2024	77.2321	74.475	100.249	81.5313	105.026	88.1895	83.6954	76.0975	81.4901	89.2583	89.2215	94.134	75.6935	90.0478	77.8887	76.7155	128.3	95.0452	100.687	77.779	72.17	105.988	100.341	93.5767	84.2981	75.6191	88.5985	83.5146	115.35	75.9706	103.178	66.8693	75.5241	110.596	79.1193
ARFGAP1	7.08461	3.84533	7.36993	10.0298	13.1674	10.8232	11.0847	14.2651	12.8907	16.4434	9.40106	12.2932	14.8162	9.64798	10.2117	12.9246	16.2719	9.22438	9.59442	8.8142	10.6194	15.7018	8.57631	8.02938	11.2713	12.0417	21.2223	12.1514	9.03997	11.7498	13.3074	13.1087	4.34542	11.466	10.8499	14.4742	12.9441	12.7057	13.0508	26.3004	13.6248	11.7434
ASPSCR1	61.8581	35.2424	46.7115	47.0336	71.2756	50.474	46.7221	42.8725	43.2155	55.8846	40.6607	51.3033	61.8278	45.4085	50.0211	62.8046	42.7667	47.9362	43.6388	52.1274	59.7821	66.2244	59.272	53.63	74.3679	47.1944	43.5094	58.1838	57.8284	46.8853	36.2037	54.4958	44.7599	52.9511	65.9311	36.1608	60.9986	47.0863	32.2893	46.8723	70.1728	55.7707
TOLLIP	111.203	70.8965	95.6188	109.235	139.541	103.522	120.211	111.121	87.9229	126.81	97.1526	123.771	119.738	104.048	88.5552	99.9453	92.472	109.109	99.8864	90.5893	102.679	111.139	94.5066	117.503	79.1158	120.848	118.088	84.176	107.873	108.022	145.265	100.707	75.3984	67.7482	113.776	127.798	123.247	115.308	94.6187	130.232	106.143	88.1978
SPTA1	284.411	2161.79	2512.05	174.731	232.014	212.094	235.666	193.3	1025.19	187.98	2848.3	253.598	257.483	520.785	209.853	231.162	1160.01	1518.92	2724.57	3080	179.591	202.566	198.599	148.541	680.201	160.757	238.395	1114.04	163.319	1282.06	136.673	974.308	1013.54	1061.86	231.688	185.159	316.899	195.426	185.577	226.477	219.572	178.408
MINDY3	44.14	85.9806	104.87	76.5503	57.7062	84.7566	62.3641	88.3913	55.3748	112.639	78.4992	97.1801	91.3024	80.1359	68.0055	77.2001	84.5545	63.0579	51.1253	46.988	59.9084	74.7307	67.98	90.0766	71.4573	75.6068	69.1544	62.1425	88.033	77.7699	57.9539	78.7872	63.9477	63.683	92.0499	82.5424	79.6483	69.8875	62.5245	75.6793	68.6762	65.1064
A0A337S3R0	40.0118	57.7617	28.0223	107.157	51.5617	202.693	204.523	54.2983	56.1543	37.8944	188.151	54.788	85.3193	41.9249	69.6621	88.7922	59.7915	241.22	54.056	91.9399	36.5838	154.738	64.7981	77.8202	35.8543	35.3202	779.615	273.646	51.4671	47.7836	90.5601	40.786	38.7238	26.9803	53.2645	606.125	66.2502	63.6503	42.8495	67.9355	33.108	51.0491
EPB41	204.251	529.707	675.099	188.021	188.805	195.411	227.905	225.519	391.127	216.606	763.326	217.045	227.763	231.575	209.898	223.578	604.965	604.724	624.692	670.713	181.095	174.201	194.905	189.759	278.506	184.556	284.923	444.513	239.786	436.387	206.705	387.421	341.38	377.132	235.63	220.816	261.088	253.185	156.497	288.362	178.627	148.614
XPO7	61.5801	54.0622	58.4919	58.1504	44.9831	72.2847	59.1986	74.6055	56.2807	84.7372	65.5998	84.2943	75.6334	48.7698	44.1477	43.915	64.9586	62.7585	64.0348	51.1523	75.9964	69.3348	63.926	86.3866	51.7987	76.693	41.2269	48.2258	66.9417	80.499	63.3513	43.8881	53.8256	48.684	52.0583	54.2587	61.7468	78.5308	58.3014	66.6025	46.6793	58.2625
HNRNPA1	72.98	57.2164	67.8994	69.7609	65.2527	60.3849	59.3348	75.8377	60.3011	77.1788	65.8708	69.7848	72.1689	61.5071	64.4016	62.8231	86.9971	55.2648	70.3069	53.5621	78.3358	42.2892	59.9073	65.9322	60.6485	80.1098	54.8123	59.5862	60.2939	80.9141	85.2258	52.4132	53.4482	52.9881	67.0459	69.0892	78.1188	88.1709	64.0966	68.023	48.1388	67.7658
PKM	139.85	135.602	106.623	163.85	180.204	145.982	137.795	170.215	109.453	144.716	94.0951	193.355	136.177	124.192	142.464	160.239	115.951	133.714	114.337	113.904	153.886	142.54	115.001	160.108	129.988	129.848	306.194	111.783	134.019	281.194	165.199	140.68	134.14	133.781	178.363	143.822	196.98	125.285	289.081	243.146	129.008	147.698
LGALS3	37.377	62.1372	61.793	219.87	51.925	72.4024	28.8259	57.2601	306.713	55.1484	105.215	18.1539	33.469	76.0149	177.582	21.5642	42.1086	22.2481	112.9	40.4003	41.1846	41.9023	56.7638	48.6	55.2217	56.4003	37.5736	162.033	57.8705	38.9024	43.395	85.9751	260.973	62.8133	193.687	30.6472	187.337	34.1709	33.1831	44.4017	94.1534	110.283
CKB	46.0202	58.5235	53.7413	52.9887	51.4262	83.2896	80.787	75.6364	60.5066	87.2749	55.719	64.9236	62.2142	39.555	65.2211	48.6434	65.0708	56.2069	78.2759	41.7	71.5601	56.9198	42.4917	94.8155	53.613	84.2677	40.2386	42.292	70.4585	73.883	67.9752	47.1456	59.236	47.3278	57.4307	52.9607	49.3945	57.0104	89.1666	58.1862	43.0565	50.9852
CPOX	19.6657	23.1427	23.6192	25.8746	0.0299352	34.0466	17.3314	29.1404	24.9139	32.9928	23.7826	39.0953	0.59783	21.1315	22.7014	-0.37841	0.662864	-0.239352	17.5946	-0.961275	38.0138	0.337877	21.1287	30.0391	-0.626951	0.783435	-0.188192	-0.932226	0.673648	0.976707	48.5329	-0.372648	23.8341	-0.195581	24.9028	-8.45e-05	-0.597529	0.476997	19.056	0.0707171	-1.29473	0.0211975
RAB2A	49.2993	49.6578	66.8981	52.1135	33.0473	51.9726	56.6072	62.0999	38.9458	61.8541	64.8804	48.1346	59.7414	35.7574	47.0641	46.6716	57.8295	45.6831	64.5697	19.9793	59.6351	47.1097	62.5376	68.3997	28.2131	57.9437	37.4872	40.4608	68.6788	52.2824	36.7997	39.0763	52.0983	30.2466	35.9641	41.4626	35.4348	54.1167	32.1761	31.7073	34.0277	32.8486
A0A337S574	53.7627	586.377	282.109	24.6453	50.0595	18.7381	25.3948	12.2451	124.857	8.33752	252.975	37.5874	39.7315	61.039	43.4694	75.4331	136.626	113.754	273.769	186.916	11.16	31.7603	22.1241	-34.2869	171.125	29.2845	6.91296	152.824	6.41808	162.416	9.4967	179.646	222.003	141.558	47.3697	36.3095	80.0595	11.9059	22.7492	15.4683	24.5013	18.5883
CLNS1A	18.4784	-0.0177573	0.0156855	0.149612	0.223516	0.336114	0.138016	-0.0147874	-0.132777	0.761878	-0.0140528	0.0207555	0.430727	-0.0172823	-0.0332269	0.0712371	0.190242	-0.0023918	-0.0131231	-0.283517	0.444521	0.283576	0.0350943	23.4996	-0.191986	0.389983	-0.0971058	-0.301666	0.316694	-0.0142864	0.0370465	-0.314848	-0.244969	-0.387366	-0.0359629	-0.0202595	-0.180627	0.230638	-0.226598	-0.0490957	-0.153634	-0.220251
USP15	69.5373	65.9413	79.2744	57.1831	52.5801	96.738	65.5727	64.9216	56.6666	88.8004	64.7387	69.0354	71.6996	55.5552	44.6206	54.5256	72.2588	61.1901	63.236	46.5751	80.1928	76.1432	67.2445	70.6977	57.8077	81.8164	65.3913	55.0413	69.5502	69.7264	61.5974	40.5821	62.5748	36.6237	58.8586	77.3613	53.9517	94.124	54.171	76.8208	63.8383	58.8307
EIF3L	8.54577	10.3427	9.84101	11.0685	9.7997	16.0792	9.08797	11.8694	9.02325	12.1618	8.26235	16.7543	6.76945	9.54586	10.6498	8.71427	8.92103	9.054	12.8878	8.97524	9.53707	8.57761	9.39047	11.7097	8.82496	10.4767	11.276	7.91061	8.62657	10.3688	16.4564	8.16914	6.86956	9.4084	11.0584	11.8577	7.87193	12.8763	8.35677	10.7075	9.16622	9.41386
CYRIB	54.1245	54.7944	62.7404	52.5976	79.9669	61.1424	54.2526	67.6252	45.2326	54.1067	50.614	60.1239	55.6177	47.5618	48.0621	39.8315	56.5134	40.2399	56.8067	62.574	57.801	66.7927	74.9236	69.3946	88.9119	54.875	54.5548	66.5813	52.0136	44.7222	50.4324	71.1575	62.0848	57.5802	68.0352	51.5597	80.8399	50.6373	56.0361	72.7752	39.9132	47.6521
KPNA1	45.27	45.4152	24.7166	35.0266	33.8418	31.494	35.2152	56.0445	40.6888	79.0997	46.0351	46.6972	43.4323	32.0345	29.3528	28.5233	63.9099	48.8722	53.6223	34.6801	38.9288	32.2977	33.5669	75.5434	20.7971	46.5616	30.6442	26.5745	51.1695	61.8628	57.9148	25.2486	23.1681	30.7676	37.2545	36.6079	25.0071	42.5384	20.2365	38.2472	36.3223	31.0122
PSMD14	107.186	74.7266	96.8048	80.6655	128.94	116.667	95.4546	91.8594	97.3393	125.151	86.0476	111.839	129.514	95.3294	86.9878	117.983	86.9305	85.7604	61.048	118.25	104.28	160.825	150.82	119.479	119.406	123.79	83.3208	100.561	94.5099	76.0734	66.0756	114.014	103.497	99.5326	144.385	79.5357	128.613	104.356	98.5736	99.0616	134.758	101.816
HSP90AA1	186.153	129.884	151.382	195.421	176.343	187.584	178.556	208.183	185.929	299.36	191.306	273.016	198.422	179.446	178.439	178.674	214.814	186.437	146.058	157.406	214.375	224.68	235.895	266.977	167.513	211.052	167.657	163.51	205.081	232.005	216.636	185.981	187.508	174.872	195.863	163.084	157.146	209.729	240	184.099	181.226	185.392
HBS1L	1.72251	1.18029	4.15134	2.20504	2.16458	2.15974	1.67297	2.30044	1.44069	2.90144	2.07661	0.922782	3.66379	1.67001	2.02523	2.34299	2.78954	2.02918	1.41567	2.75767	2.27724	5.52307	1.71055	1.64884	2.73218	1.31577	4.17544	1.89217	0.92567	2.45506	5.61682	2.32413	1.96753	2.37789	2.19921	6.47692	2.34127	3.46182	1.79421	3.31907	2.75669	1.98479
GMFB	56.3453	45.0828	43.1964	45.1753	58.2534	43.0684	42.5284	31.9785	40.7049	34.2152	45.0074	42.174	46.3749	46.456	42.029	62.8882	53.6348	55.7332	41.6245	67.5189	34.0858	46.649	44.0617	49.2544	103.175	42.1811	52.9927	46.5477	42.2656	30.8713	84.3969	62.7119	32.0074	56.3655	39.7771	70.2442	62.3754	49.3495	31.1297	32.3709	39.5924	52.2758
DHDH	144.892	118.6	195.35	135.25	151.926	158.105	177.962	189.048	83.2036	166.453	130.797	186.498	133.179	84.7295	134.56	203.603	185.151	165.839	115.842	85.8537	104.698	208.415	161.493	101.983	135.672	179.286	105.333	142.495	162.448	136.898	130.637	141.875	168.03	110.348	112.458	155.862	156.448	189.978	188.163	188.036	139.338	122.735
MDH2	52.8567	37.4082	58.2482	49.6071	55.5059	64.8613	48.533	56.8177	26.4598	50.2571	33.8242	40.655	37.2015	43.4609	63.594	67.9585	40.5398	33.7457	38.8554	21.066	53.3005	35.0254	39.9098	50.7881	43.6858	35.2726	54.8181	34.5693	41.9263	37.2075	52.4318	27.1904	44.6112	39.0103	28.2669	55.2581	38.0953	21.7629	41.9152	51.8027	55.9218	39.7989
RGS10	17.7427	15.2385	16.1701	18.9879	17.6852	18.92	14.5827	17.2389	17.8627	15.4421	19.7895	30.5097	26.109	7.32383	17.2926	16.4092	16.3266	12.3365	20.1807	20.2676	26.3728	17.0851	15.9178	25.3439	10.762	23.3575	21.7093	15.7202	24.5184	17.9074	21.74	13.6106	12.0936	14.6072	15.6404	23.5959	20.0055	11.4839	13.439	23.1375	16.0733	6.09593
SH3BGRL2	0.539707	69.2903	44.3889	0.435684	-0.816464	33.2487	38.8965	42.4554	46.7281	0.782048	27.8486	42.1045	0.4786	35.0183	50.0996	-0.443167	37.0501	13.3779	125.412	0.0245044	32.5817	-0.128361	33.6413	0.531488	-0.239772	0.382252	-0.24818	0.116487	34.2839	1.15701	-0.101831	0.0237655	67.3602	-0.0142742	40.811	-0.174095	-0.0779452	0.458017	31.1049	-0.129052	-0.926011	0.0759679
VWF	51.3735	43.2996	41.8187	51.8078	37.2458	58.9832	46.6947	48.4626	36.6159	34.9085	37.121	34.6794	40.6044	37.046	29.3485	31.0415	44.9622	27.1959	73.531	32.6454	60.4183	34.9133	27.4238	37.1441	35.7435	35.665	63.1692	30.9621	30.825	60.8139	32.7668	32.2587	56.1045	46.0098	19.1115	22.158	25.8307	31.1522	24.3317	31.7857	30.766	27.9563
A0A337S7U4	67.1524	106.277	180.146	50.9144	43.9085	101.864	35.0836	85.8441	155.188	70.0071	61.6009	55.7289	118.974	406.236	150.358	192.448	29.4896	85.9759	60.073	125.751	350.368	103.526	82.4783	78.7834	591.391	55.5042	37.096	121.45	11.1449	86.0338	227.725	299.879	164.945	219.578	471.869	377.759	1251.22	174.999	671.583	139.029	252.756	162.7
ADSL	145.376	138.619	169.367	144.422	137.964	137.594	169.94	171.559	139.79	160.351	133.147	165.187	161.166	129.771	133.358	142.809	132.008	181.526	128.509	105.771	164.371	151.93	183.844	165.968	120.298	140.095	142.379	150.466	152.535	149.822	165.026	121.713	147.109	106.033	117.777	126.824	139.657	192.585	115.13	147.35	127.421	155.927
A0A337S804	58.0087	17.6762	11.6603	38.0438	92.0123	18.2796	28.0587	26.696	7.45246	23.8027	20.7727	24.2819	31.4655	157.383	22.3662	84.9042	28.0574	15.1876	14.5382	44.956	88.5238	25.3959	35.4357	25.0565	536.699	27.9434	18.0626	26.0188	22.0852	26.4874	41.61	109.147	48.9076	83.6493	168.575	33.399	546.642	37.5628	75.0965	14.6499	83.4458	42.8034
APOA1	260.786	370.942	473.337	135.476	200.674	286.757	161.233	200.144	196.817	256.134	147.536	169.573	403.994	1296.89	141.885	161.361	95.1289	178.939	163.138	376.959	1599.93	198.178	280.247	328.352	1445.92	267.214	77.749	332.173	105.287	334.073	146.925	1162.43	546.234	679.175	1435.81	278.67	2860.46	403.765	1383.13	399.098	589.364	394.376
ERBB4	107.139	39.4834	38.6254	105.788	146.545	99.3433	60.0831	43.3939	112.696	79.1337	40.4402	93.1063	105.574	139.561	39.6864	149.611	39.1772	100.205	41.5245	155.043	105.065	108.215	35.1098	101.336	153.036	96.0879	179.074	159.054	116.301	102.343	145.037	167.611	100.804	140.872	43.1082	147.862	116.7	113.995	148.979	139.222	154.498	70.2524
SEPTIN2	42.6205	32.1278	19.9863	59.9007	65.1911	90.7759	52.4635	64.7027	45.6194	57.1805	28.5283	58.4349	44.4056	40.0009	54.4718	27.5313	25.5486	33.6129	26.6314	31.8098	72.6277	57.3265	33.9786	65.9961	38.1161	44.3052	30.6221	28.7881	36.7689	49.806	36.5152	39.2936	36.2023	39.1913	55.8887	31.0982	36.7321	42.3937	41.0182	30.2614	28.092	46.7594
LDHA	453.553	359.074	317.217	566.66	488.318	507.109	425.619	534.039	412.078	429.862	319.827	477.105	410.736	463.812	526.759	413.293	265.056	278.735	324.815	265.647	532.439	420.511	377.848	406.623	360.728	428.594	454.701	320.671	345.636	359.452	447.148	410.151	386.584	427.89	370.851	347.34	311.772	382.385	402.7	420.013	369.127	530.999
DNPEP	91.321	62.2987	83.7779	76.3885	111.024	89.1156	82.5274	116.913	81.7703	103.035	75.6244	104.55	102.324	77.4721	79.8992	100.596	77.3495	91.3849	67.7243	74.3786	98.7976	102.376	108.39	105.148	108.946	99.7277	70.1945	100.136	92.9487	85.872	81.0531	97.2933	81.5356	75.4345	107.963	66.3641	89.6492	100.234	71.7671	78.0467	118.67	103.46
PDIA6	73.9963	45.3946	58.1386	57.0885	58.0849	55.106	44.5549	62.8283	40.9091	54.4994	48.1424	59.0701	48.794	51.4018	61.5899	49.5897	53.9277	50.2222	49.1575	53.974	51.8813	39.5519	37.8239	42.6803	43.2571	44.258	49.233	36.0434	56.9155	44.2018	63.0307	47.2467	50.091	56.4933	44.0425	60.4469	50.2105	42.5877	36.4204	65.6839	41.1781	47.2288
NAP1L4	58.7166	48.0727	44.5488	77.5811	77.4525	39.2208	55.6336	52.6957	53.2168	54.5336	35.9913	58.2776	43.4179	43.781	59.1785	52.3588	92.7906	57.0468	66.5013	53.1858	68.1734	75.4711	56.3103	97.7503	43.6153	46.497	33.4637	42.8133	59.9999	70.0149	54.6273	52.8511	46.4031	69.7289	61.9934	45.7204	66.9544	50.3413	56.1675	55.2636	62.6579	39.4218
CUL3	52.8683	53.4192	66.819	47.5304	32.9681	60.287	62.4951	55.7629	58.1995	74.1413	57.7887	81.0921	78.2963	39.2102	42.3327	52.4013	58.4011	65.7309	61.9095	38.396	67.3754	63.596	68.887	82.5957	57.9177	74.8726	50.0232	40.8157	73.0275	68.1978	55.5927	43.9854	62.3755	30.8541	47.6533	55.334	52.439	71.4578	51.989	51.7288	37.7114	44.2149
SPTB	224.439	1631.71	1979.12	120.262	173.404	131.087	169.294	112.654	820.997	126.511	2136.3	160.268	176.43	422.04	138.399	149.956	909.672	1165.48	2016.38	2661.42	115.259	143.609	140.366	73.9217	552.427	107.964	175.486	936.984	97.4769	953.47	78.4505	807.03	869.354	856.386	158.003	125.927	245.583	115.272	126.094	169.153	130.818	113.947
GPI	216.71	199.092	249.982	185.976	161.547	216.871	224.629	241.025	191.1	232.98	226.07	219.281	212.468	159.158	205.358	213.807	183.686	184.315	170.269	166.282	166.128	257.357	250.827	216.044	173.609	242.038	230.053	223.326	240.941	124.615	167.018	173.354	206.627	136.805	196.711	242.326	178.983	199.639	254.108	233.762	229.01	170.862
A0A337SA19	19.354	39.541	29.1372	42.5236	70.1763	20.5149	18.2482	18.7577	13.2097	33.9986	71.2901	13.4969	47.4447	261.96	19.4496	46.584	19.4705	52.8284	18.9547	138.503	147.665	30.438	37.4332	24.8798	410.109	22.8245	15.6161	35.3804	8.26363	30.0285	34.8488	181.873	75.8855	110.06	209.097	98.5937	562.804	86.3737	270.508	55.7991	128.608	139.724
A0A337SA21	116.607	139.377	284.402	211.323	1289.24	203	160.487	24.5304	1292.42	251.834	111.984	459.428	181.801	281.98	217.525	247.174	276.606	20.2764	386.889	66.4846	276.355	-2.11761	324.751	225.196	394.442	24.3304	119.231	175.258	14.8448	1362.51	1337.19	206.305	59.3233	158.582	286.676	196.469	490.289	250.504	345.952	37.5509	74.7375	66.31
PITHD1	465.155	345.871	449.851	315.038	290.268	235.484	383.704	217.812	302.776	421.917	306.149	282.152	343.271	235.323	186.381	271.383	269.012	319.081	280.429	181.971	276.393	337.326	285.148	273.121	222.884	348.926	259.108	251.119	292.763	305.086	281.418	296.408	270.302	189.697	264.438	236.114	285.161	246.42	277.884	297.891	196.593	201.586
BHMT	0.00710509	54.2704	53.2426	-0.012251	-0.302296	0.344829	0.15101	87.0204	0.454052	0.38046	55.0595	59.8504	0.14844	51.19	269.996	-0.260199	0.470834	0.213957	57.1129	-0.0228233	0.198625	-0.096619	48.2622	0.0926417	-0.124665	0.216809	-0.228846	0.0992841	100.537	75.2229	-0.0116834	0.263732	174.946	-0.00220989	327.473	-0.1715	-0.0348173	0.251893	140.938	-0.129888	-0.383413	0.101566
LSM2	43.2512	52.3479	34.9314	35.2805	39.7345	49.8023	51.1268	46.7134	29.0671	87.6239	81.2779	83.6277	57.9041	26.0933	36.5773	43.8839	54.1535	38.1348	43.6278	32.4109	51.4907	28.8903	42.6896	73.4932	39.6955	63.8819	37.7597	25.6524	72.6891	60.5569	120.339	27.4754	28.3217	26.0451	11.2726	71.4369	21.9723	65.2867	19.422	67.9253	22.2949	24.0386
ITGB2	17.0181	39.4464	22.3521	26.0395	3.60787	27.7522	17.5632	34.1721	13.0651	17.1437	29.3397	12.5063	12.0697	27.308	10.8046	6.17071	18.7601	12.5833	26.265	24.6785	16.9724	13.0133	17.9565	9.0571	5.05574	10.017	20.4821	8.43029	12.7961	27.6605	20.4817	11.6744	14.3462	15.5101	4.84969	24.8845	12.6241	9.90908	17.3303	26.5464	7.12505	19.9788
ACOT7	100.893	63.8467	176.512	106.876	34.2701	7.92029	218.124	34.3663	30.5586	279.601	6.88526	34.6327	181.697	128.158	6.50156	9.59661	159.686	40.5478	33.7295	38.2813	112.45	50.5978	27.8118	91.3192	97.6582	2.75612	91.2846	25.963	114.643	53.4536	124.298	27.4079	118.824	81.7471	34.5318	121.56	25.3915	174.016	66.9526	110.088	65.286	115.742
PSMC3	225.617	208.531	211.573	211.316	246.015	238.469	223.111	210.249	190.82	272.14	243.852	245.045	285.794	181.674	175.603	212.396	219.024	183.958	161.794	164.359	256.519	237.126	237.79	274.114	220.773	259.469	191.041	175.355	283.923	225.765	236.778	211.112	194.654	190.98	233.708	249.016	204.594	244.804	218.303	233.158	199.533	194.975
ACY1	36.9794	46.3029	37.3906	51.3743	71.1278	80.6138	33.4884	51.9886	24.1053	70.1872	22.6539	27.3577	61.4781	38.4385	37.3746	67.6717	39.9837	31.0477	38.9659	33.3201	53.4494	53.2184	44.3461	49.6584	60.1154	40.8942	43.2919	40.5907	55.8308	46.3173	53.8012	55.0579	40.4085	53.4318	48.2835	38.7053	47.9438	43.7195	40.2998	39.506	39.055	26.5317
PYGM	64.7228	55.1849	51.276	72.1259	68.6209	85.7822	57.9933	86.9049	33.7559	99.8302	44.7526	63.6908	42.8952	58.7888	60.7306	54.4021	50.0275	46.0237	40.9995	43.7388	43.9268	46.4703	70.7798	57.034	51.7395	66.0312	51.7306	46.8617	41.4038	61.381	65.7174	46.7071	42.2383	52.413	37.5121	50.8725	37.2598	58.9406	43.7323	51.0008	90.2277	52.9395
GCLM	378.945	363.061	303.441	373.795	400.875	365.677	379.415	464.721	303.211	524.391	409.331	433.136	457.173	276.97	244.987	360.032	397.63	349.503	425.333	290.296	528.807	361.424	412.394	457.284	338.433	561.149	326.786	320.002	463.781	416.358	420.827	292.782	233.465	289.169	321.98	500.01	340.277	591.729	331.481	298.528	338.315	445.911
NAP1L1	83.1288	89.392	89.7372	107.187	57.0884	84.6929	74.3343	117.622	79.4128	75.5498	76.343	115.133	74.4853	62.9574	86.6851	54.5549	82.9985	79.4316	123.807	48.4335	99.0155	106.183	121.045	153.934	55.7234	66.7708	69.5489	74.3373	170.849	155.936	112.263	78.7856	71.9192	78.9959	50.767	67.9007	66.4606	89.5144	65.4708	80.3735	74.7497	55.0588
RTN4	8.68918	10.1574	8.01196	7.67016	6.24074	16.2657	6.03558	13.0889	8.09251	9.84502	7.66163	8.19369	9.75222	8.17461	10.9303	6.22751	7.42935	7.71988	9.68528	4.78718	12.3949	7.24147	6.59778	9.59016	6.42221	16.8685	4.63038	6.12081	9.48625	10.3778	5.96247	3.75615	5.41808	6.52958	8.94737	5.891	7.70485	7.49751	5.45385	5.27309	6.285	9.95287
PKLR	508.513	497.969	580.122	524.308	1032.18	676.841	494.45	564.02	478.47	614.151	553.219	560.632	851.539	564.04	564.92	661.21	538.281	457.06	366.029	630.578	609.782	776.222	665.612	633.296	581.28	577.56	421.517	692.512	575.994	415.865	467.513	565.695	631.405	562.85	667.201	572.176	610.914	690.219	594.232	619.353	788.784	533.079
STIP1	124.154	119.801	138.815	117.383	104.177	115.018	142.289	126.197	107.179	179.271	127.753	154.897	150.623	102.802	123.185	109.061	177.65	112.586	162.738	96.6192	142.819	101.142	143.356	185.872	118.627	143.742	119.938	88.6916	167.321	127.478	161.853	103.591	107.52	85.3415	84.2773	155.059	93.5361	158.851	104.304	144.232	99.9148	96.6263
YWHAE	190.123	213.968	200.767	200.184	147.279	191.327	223.237	194.912	175.325	244.07	199.811	217.513	207.751	144.247	170.321	159.31	270.009	190.438	248.806	133.316	210.489	192.144	152.341	264.163	156.648	222.849	191.387	142.854	201.259	204.221	248.256	155.593	140.11	134.575	117.253	205.875	126.236	215.98	155.917	179.007	117.437	159.95
CLIC4	32.9385	16.2566	18.897	41.1397	50.901	39.6142	20.5841	27.124	22.1876	35.341	18.338	29.2683	41.4838	27.5701	46.0023	33.8405	38.0444	26.9789	47.1779	21.2815	43.1317	16.347	7.53196	19.5327	36.1506	41.9573	20.1573	38.9804	16.9469	49.1647	57.7835	24.7279	17.038	30.4429	43.7906	87.0774	27.0735	35.8045	27.8869	43.1634	37.4586	29.3751
GYPA	40.9597	481.019	78.0754	38.6169	24.0977	19.2935	37.5338	46.3057	137.85	47.972	281.599	157.601	118.47	70.4463	47.5652	37.6591	109.558	155.02	176.623	103.515	34.1205	25.0183	22.6822	22.047	70.4384	34.3914	82.47	127.444	131.011	125.266	203.807	38.7642	49.0762	69.3983	29.0864	86.8656	50.6197	93.8342	21.9465	41.8675	44.9119	34.421
AK2	17.546	9.48413	11.5844	14.7164	19.1617	18.6878	12.7376	13.0964	9.69761	16.8819	6.2255	20.9333	21.7656	8.52465	11.4971	16.1729	8.08146	7.05088	13.537	12.2075	20.556	12.3918	6.32672	13.919	15.9804	9.63014	16.3594	11.2558	11.0258	10.0375	42.1265	10.2478	13.631	16.1802	10.8745	66.7667	13.4963	11.2383	8.0897	12.8824	14.1232	13.2079
C1R	18.9808	30.1751	56.5775	43.7538	43.8826	49.833	48.8077	42.4905	53.8979	69.9338	39.61	361.349	46.5981	244.962	38.6975	53.8805	31.7302	33.5428	42.2739	143.731	142.366	76.6653	34.4899	61.5164	74.2138	51.6419	36.4262	96.7528	29.6904	46.5274	30.17	66.4982	46.7786	67.7743	41.6582	53.807	111.928	63.5971	32.3821	48.2681	58.6221	53.6137
QDPR	118.116	109.777	126.526	69.4386	23.4945	68.3715	152.916	153.225	68.1887	116.642	60.3111	79.1332	77.1772	81.7159	42.9369	69.2111	124.928	53.0598	60.934	57.4885	101.727	85.5818	54.4454	107.017	45.2267	78.3244	138.336	18.8316	76.1217	74.1568	121.327	43.8188	33.3573	40.9732	40.1127	82.9501	38.1179	92.5642	21.5788	141.345	147.712	33.7607
IGFALS	59.3301	70.802	56.6457	49.3572	22.5567	35.9747	61.4703	55.1541	83.6556	88.9126	74.2049	55.1108	112.679	46.7163	107.12	47.7519	86.2194	81.5304	91.9802	49.9586	47.6513	47.7987	25.9633	77.2101	45.9507	104.118	47.7932	59.2344	126.554	106.734	46.8031	107.107	26.3662	44.7393	36.387	51.5952	62.0729	99.0452	43.3242	17.4032	49.8017	119.1
RPRD1A	0.176106	0.0157012	-0.0138693	0.103153	27.726	0.127259	-0.127748	0.0130752	-0.186292	0.0110449	0.0124256	-0.0183523	0.0303246	0.0152812	0.0293796	0.348494	-0.183363	-0.237165	0.0116036	0.122754	-0.00482308	0.123119	-0.0310308	0.0373732	0.270227	0.0184672	-0.123051	0.164807	-0.102817	-0.105867	0.0125013	0.167667	-0.0985792	0.172548	0.0317988	-0.161952	0.10354	-0.203933	-0.00850263	-0.029422	0.331863	0.0760465
S100A11	0.481786	41.0336	39.7585	102.871	-0.217183	89.8674	67.7137	43.8624	58.8223	58.3203	40.9681	44.1483	0.0682934	77.4054	87.8097	-0.136456	64.371	71.3689	51.0892	0.22411	0.32478	51.9008	35.1063	0.983331	-0.3933	0.219502	0.113197	93.3251	0.341822	0.952713	58.3796	-0.122945	0.706373	0.102156	43.5099	0.168276	-0.225479	0.142264	34.096	0.174593	-0.603983	0.0645717
VPS13C	63.9365	56.655	61.5953	57.7341	32.0381	64.2238	50.1683	67.1374	50.1859	76.0554	56.4058	58.4933	62.7858	42.1102	44.8823	46.3374	50.3847	54.6159	60.8087	46.0636	59.2018	54.3915	59.3515	65.8774	45.3312	74.4492	43.4158	40.0022	53.5153	61.2105	51.1532	44.4631	56.8737	38.1219	54.9202	58.9881	55.9737	66.3069	46.008	46.266	49.7084	43.6148
A0A337SDZ6	-0.098439	0.00790462	-0.00698235	-0.13682	0.125574	-0.213082	-0.157359	0.00658257	0.20196	-0.277382	0.00625557	-0.00923929	-0.117932	0.00769319	0.0147909	0.109419	0.12158	0.323752	0.00584171	6.34345	-0.223202	-0.00307344	-0.0156221	-0.187482	0.327367	-0.237649	0.0557597	0.39232	-0.147837	0.00580622	-0.0250955	0.318068	0.126709	0.382784	0.0160088	0.0435523	0.139492	-0.102668	0.0909718	0.0120111	0.20803	-0.0651105
LOC101094096	117.024	106.538	66.6487	142.627	94.6864	160.174	113.449	123.01	111.537	91.3705	60.4855	136.749	83.8751	141.463	83.6536	106.135	102.789	66.7662	112.359	74.6363	156.61	80.6302	55.4426	131.236	89.824	103.787	55.2667	68.2648	72.4428	121.87	165.005	79.1158	110.14	104.402	61.1446	103.276	59.8574	87.4195	59.2041	118.476	78.1222	120.174
CSTB	58.6433	66.5215	70.1894	42.6026	60.9826	69.7872	57.199	66.2746	57.1671	50.1061	63.3086	69.4922	71.9849	54.0554	58.5512	66.2112	64.6407	64.1846	101.689	72.6238	94.1028	70.7646	53.19	93.9731	75.9958	58.904	60.837	66.5734	98.4434	94.3845	33.0829	70.4888	60.9893	65.4308	63.3621	75.2623	63.644	94.2344	37.1824	70.9583	68.6596	46.0372
CARS1	67.2786	82.6805	117.964	74.6187	53.2902	88.1283	76.1387	47.6612	53.6914	119.439	91.826	72.8861	108.623	53.8345	40.8802	48.3782	75.4055	81.3087	81.2854	59.4573	78.9162	60.2284	56.717	85.8031	62.9087	104.214	59.8931	54.8787	98.7208	87.6118	80.7751	59.5404	64.3237	58.6811	48.6432	84.7079	49.2497	81.7343	60.3041	67.9514	54.7662	53.1975
FAF1	50.1955	46.5306	52.2543	49.1906	32.05	57.1812	53.1392	72.2898	41.6357	71.0053	64.3558	62.5395	64.1584	44.0945	36.4292	54.8041	59.9977	56.127	46.2538	61.6056	64.8235	49.487	60.6552	75.2119	53.3903	66.2817	56.1802	44.9341	59.1906	54.1491	57.8956	52.1592	43.5352	44.3039	46.1112	60.2042	32.5801	58.3663	31.5545	51.8485	48.667	47.1367
HSPE1	30.7432	27.5473	26.9983	23.296	26.4357	31.1509	29.8776	41.2407	28.7666	20.6645	17.5243	39.7557	34.077	24.5799	27.0748	28.3209	30.1768	24.22	47.1194	28.4712	37.8347	29.089	24.2556	34.8411	24.0296	21.7822	32.7739	26.8767	47.4265	28.3481	43.5307	24.8068	27.2222	23.8254	28.8237	27.2128	23.5241	46.0417	21.8907	32.4368	25.6319	21.3361
RASGRP2	42.619	18.744	19.9474	37.9104	18.4491	32.8945	39.4043	25.5201	24.345	22.6762	14.7098	39.6421	27.0692	14.9621	28.3595	18.3591	21.7825	16.1432	26.9473	12.7238	33.6327	25.3266	19.1989	38.5154	9.52483	31.6297	29.0333	22.8323	14.9108	36.5126	33.1811	13.3544	12.8764	19.5963	21.9109	28.9371	16.7629	25.5071	16.5012	40.6645	9.41092	25.2819
RNASE4	-0.0255225	7.26943	7.09007	-0.0816725	-0.0149177	-0.249422	-0.0451607	8.01091	0.0012921	-0.255952	7.68342	8.04845	-0.0975763	7.44854	7.67296	0.167015	-0.0102587	0.179436	7.66492	0.20221	-0.178833	-0.0496073	6.62127	-0.244536	0.257401	-0.14704	19.8064	0.174836	-0.0878285	-0.237328	0.261724	0.138317	0.0734514	0.0975122	8.40801	0.326037	13.8914	-0.066866	12.3371	0.259771	0.195269	0.146745
CORO1A	58.6788	60.7163	60.153	80.4479	57.3101	64.9853	54.2835	83.3312	60.2309	79.8435	76.6464	72.2194	75.8249	47.137	69.7658	68.4706	94.4992	63.3002	74.3085	51.0184	73.7694	21.8808	13.1035	105.372	49.274	70.6462	60.1004	51.5959	61.1423	125.219	97.3465	58.6298	44.5685	70.5316	49.8163	57.1562	72.7195	55.2956	51.2178	68.2194	60.7142	84.6226
MYH2	28.4676	13.4031	7.39113	25.189	28.7161	25.1001	26.8601	14.7996	32.3966	25.8513	13.8802	19.7705	30.6898	41.0067	7.29952	29.7587	30.4993	18.8367	17.8323	28.7942	27.3808	26.4415	11.816	27.221	27.8469	27.194	25.2569	31.6537	28.6685	25.3729	25.4897	27.2181	18.4835	25.6665	14.3493	21.6453	96.4053	44.5348	11.3347	26.8156	27.4417	16.0075
AK1	39.6637	34.2426	35.3056	41.4855	50.9794	41.2819	32.5831	52.1492	42.3661	75.8859	40.8631	62.1959	51.535	32.3407	34.8692	38.9322	42.6892	24.9113	40.7519	40.3099	57.5588	44.1273	30.8211	59.8856	41.9069	60.3624	40.0438	41.6841	43.3637	53.9039	67.8584	38.2818	25.3285	39.6521	37.4524	55.5414	41.4839	47.5651	29.2958	50.3683	41.7717	36.3346
ATRN	226.265	46.0441	82.0044	81.6485	222.148	338.468	59.4362	294.176	126.905	86.297	25.1965	399.844	68.6159	40.0324	136.801	130.526	51.6353	355.076	78.6536	153.616	48.4076	106.612	39.4084	124.04	88.8874	124.542	91.1134	198.692	274.453	75.5372	38.8464	80.6726	66.7513	103.86	29.7788	27.3596	40.7467	3.63666	8.90738	53.4622	197	142.211
DBNL	34.9716	20.1998	24.0992	23.2834	14.5991	36.1158	28.1795	36.9072	25.6761	34.9144	29.043	31.0998	37.6199	27.4684	25.7833	26.5361	33.5687	22.7267	18.77	25.2975	51.1061	34.3889	16.8636	28.5918	21.155	44.3133	26.8723	23.2958	30.6071	30.0257	26.4382	15.8205	22.3816	21.2583	39.0749	24.9527	23.2908	23.8256	26.5071	35.0056	23.8187	23.083
HSPH1	1191.18	97.4951	1012.17	2701.11	1320.6	1074.58	1351.55	2093.65	1384.53	2641.03	1290.07	106.178	1814.92	1137.67	1321	1435.18	1835.68	717.071	102.169	1033.41	1621.71	1772.88	85.3912	1975.7	954.969	1312.02	769.788	1037.21	1538.82	1446.34	931.192	1171.03	1320.42	1111.83	1275.38	98.3937	1206.96	1242.03	747.414	79.0696	953.862	1002.54
CUL1	64.3632	53.5351	51.5537	52.2667	85.3749	58.1313	60.6452	54.4045	46.6291	61.073	59.9934	71.0934	75.1084	45.7907	54.4178	69.5686	52.4318	47.9339	54.7827	40.7924	57.2129	47.2636	55.2989	66.1734	74.4023	69.6481	46.3812	39.233	59.2719	53.004	35.6302	42.5533	53.7141	36.3329	77.9921	44.4603	53.9843	61.6939	41.6613	40.0749	49.8841	46.3658
COPS7B	12.9932	10.4319	6.71729	9.89541	15.7126	12.1875	12.5601	10.422	5.54039	9.30627	7.14579	13.2097	15.3703	9.01168	13.5893	4.86827	15.0336	11.3297	10.04	13.6017	5.32815	10.6535	11.8932	7.38565	9.26602	9.39026	16.4272	11.6759	15.274	13.2855	13.7552	3.35716	13.2377	4.4908	10.3405	20.2232	16.9428	13.9749	4.53443	8.70906	4.613	8.8357
DHX9	67.353	55.2282	67.9869	62.1092	74.1683	61.5546	69.3371	64.8385	59.519	67.3143	53.613	63.586	73.4068	66.286	56.1977	89.073	57.4841	62.1592	51.1419	57.828	54.4317	60.4159	71.779	72.1438	91.0535	86.199	56.2032	52.2649	66.7657	58.5934	66.8379	59.4582	45.0057	55.12	90.3009	67.1463	71.734	69.1995	57.9163	58.4731	68.3337	65.5751
MFAP4	0.00408896	-0.000486466	0.000429708	-0.0673407	0.103367	-0.0999067	-0.0967522	-0.000405105	0.0143603	-0.119536	-0.00038498	0.000568604	0.0291289	-0.000473454	-0.00091026	0.16231	-0.000197211	0.108075	-0.000359511	0.141585	-0.0265695	0.0215836	0.000961418	-0.183188	0.366903	-0.00265635	-0.12997	0.166046	-0.0999391	-0.0515742	-0.14061	0.24085	0.134731	0.217018	-0.000985214	-0.00630494	7.12901	0.00631839	0.213358	0.02469	0.140964	0.158091
TPM4	213.556	262.638	141.852	203.964	134.059	236.774	223.81	198.836	148.402	159.82	110.363	287.577	180.876	160.702	283.191	142.36	160.834	104.632	339.575	89.2902	301.483	118.749	95.2876	225.675	127.199	231.166	181.911	120.835	186.159	252.102	209.88	111.42	136.429	117.179	87.7037	147.082	124.927	214.793	79.9144	152.951	103.52	158.435
C1orf116	267.882	215.445	265.327	228.114	260.542	227.796	232.732	239.838	244.984	253.754	270.777	249.024	304.306	237.639	234.244	247.429	258.964	231.867	263.215	235.267	278.694	298.815	325.696	310.737	220.847	287.272	241.509	257.801	293.828	218.8	241.986	232.943	257.658	224.341	265.898	268.94	222.475	275.719	250.024	222.005	269.067	238.714
ATP6V1H	27.5951	19.3666	24.3105	32.1344	27.7733	28.3477	26.801	25.5394	27.9089	39.2295	21.1014	35.0446	29.2724	25.6718	21.5116	29.6535	22.8337	21.789	23.5382	30.8609	33.5645	32.6158	49.608	37.1766	26.0282	36.3766	21.0307	26.9043	29.1221	24.6941	21.4387	22.2202	22.7125	25.7577	30.1409	20.0586	31.9571	31.403	29.8656	20.3508	24.4721	28.9485
APOB	76.075	160.177	96.796	91.1234	90.5449	97.315	80.783	171.597	126.073	182.331	77.2527	77.2023	157.582	120.32	103.956	134.465	168.478	145.864	65.2997	188.36	91.4623	131.763	72.1427	151.449	61.2615	110.993	211.441	135.722	200.415	49.3301	78.1803	73.2148	144.807	183.224	129.98	138.131	94.4364	154.063	59.6683	273.031	141.375	136.917
DDI2	288.013	240.994	283.404	220.593	350.157	198.502	252.163	256.623	238.491	319.47	342.346	324.269	290.461	275.103	212.384	365.338	274.86	230.463	291.071	265.396	206.948	254.445	285.403	269.027	222.523	244.587	291.013	339.722	257.34	235.846	231.837	328.565	253.574	209.286	184.635	366.263	201.321	204.159	292.189	279.668	372.389	186.708
NME1	271.473	211.463	276.818	253.824	245.86	266.384	256.915	226.982	243.765	422.801	319.882	292.36	259.64	228.706	221	225.494	279.086	247.834	277.449	234.81	241.166	234	254.859	283.527	219.479	323.848	215.452	205.768	302.806	260.141	263.827	200.93	209.573	198.685	225.293	246.907	201.215	284.636	301.665	189.299	262.388	230.84
YBX1	3.78378	37.5513	17.9928	32.3362	20.5988	40.8444	27.7495	23.792	8.93713	25.8714	22.8459	34.9744	27.3861	29.4313	12.3254	8.51365	40.1717	18.4848	27.3477	23.2588	34.119	24.6318	18.6826	75.6319	20.6066	39.0162	44.5358	11.3963	12.1035	14.8153	46.8931	8.69259	6.75409	13.6741	22.3931	52.392	10.492	38.978	14.7379	44.388	27.5512	16.9836
PAFAH1B3	24.0394	12.5901	17.5776	10.5812	26.4314	25.9438	21.1548	27.8174	10.7284	23.2769	20.4528	30.778	24.6592	16.9001	12.1373	19.3094	20.5195	14.6943	18.4673	14.8605	30.8334	21.8296	27.0406	29.0297	19.0277	46.5733	15.7395	10.089	28.3133	19.0666	22.6286	16.3122	16.2293	20.3729	17.3847	20.1739	18.7425	19.7938	12.5463	32.6909	8.06078	16.3055
NIF3L1	56.3388	46.7695	61.8831	42.0731	41.2236	58.7348	57.0958	61.2831	48.5886	67.4487	56.4542	69.1286	59.9772	36.2974	35.6489	39.7353	63.2455	68.9347	47.877	41.6589	58.939	50.5385	49.5195	64.0592	26.994	61.4528	54.0168	45.94	64.2403	52.6117	50.7946	32.3368	51.7053	33.1814	36.8499	59.3643	48.7831	58.1852	31.0116	57.5768	41.5448	58.7332
PROC	-0.0503253	10.6631	10.4375	0.0755904	-0.0520798	-0.136671	-0.0667128	11.6913	0.0670283	-0.0903599	11.1281	11.7625	-0.0991151	10.5369	10.987	-0.0346465	-0.0604596	-0.0110059	11.2378	0.0225045	-0.118576	-0.0202822	9.59322	-0.230026	0.12347	-0.0801945	-0.056953	0.0530973	-0.0605772	-0.102432	-0.044668	0.256007	0.262339	0.0923181	12.0183	-0.0416263	0.248682	-0.429433	36.0983	-0.0728874	0.0499394	0.169735
G6PD	111.514	79.7042	96.7602	117.831	102.401	103.379	103.951	109.616	85.976	134.358	101.208	120.902	97.5679	96.0624	94.4096	96.1612	119.67	103.664	84.6888	98.006	94.0557	112.09	101.424	129.081	74.3532	105.444	112.545	91.385	95.4512	117.449	118.172	91.0524	88.1982	76.6948	102.24	122.978	90.4721	119.589	113.518	131.346	110.397	98.0235
RBP4	0.0375945	11.6847	11.4452	0.179259	-0.215101	0.0605436	0.0692008	12.7993	127.715	-0.114561	12.1651	12.8806	-0.0585305	11.4667	11.9847	-0.260143	-0.108323	0.400095	12.3134	-0.0168089	0.0500281	-0.0953286	10.4879	-0.0991599	-0.226986	333.392	15.6789	0.172233	0.118071	0.209454	0.252887	0.00551428	0.230891	-0.0122764	13.1052	0.156322	0.0390702	0.11968	89.9981	-0.0143889	0.0432816	174.268
C1QC	-0.0457863	6.54949	7.17306	-0.0551253	0.1438	0.0169462	-0.0649308	7.18549	0.0165235	-0.203881	6.81902	7.29111	-0.0666456	5.87116	6.34566	0.0858912	-0.100561	-0.106609	6.99696	0.322539	-0.116034	0.165788	5.98065	-0.316443	0.272809	-0.266712	0.122319	0.227833	-0.0954329	-0.0975278	0.125902	7.75315	0.321943	0.35594	7.05342	0.34528	0.26359	-0.0366822	5.37541	241.397	0.195789	0.0970231
CPNE3	220.138	174.916	301.735	196.926	143.317	217.904	219.133	258.946	182.501	272.468	264.04	218.11	252.432	145.899	176.964	180.514	241.965	193.886	263.625	156.873	229.54	230.587	241.384	260.103	154.25	264.18	124.889	151.243	263.248	220.612	189.785	155.898	225.181	166.382	199.137	188.122	172.665	224.009	174.998	221.539	134.409	159.335
ACAA2	40.9925	21.3127	20.3986	45.6156	48.0253	43.8759	35.7685	41.0146	31.2609	27.9179	18.6428	39.4533	27.3461	34.7551	48.0936	45.8779	26.0257	23.0707	31.2091	13.8063	57.6414	30.8821	20.5541	33.5979	38.1151	33.4667	22.3757	32.7439	28.6423	27.771	44.5058	30.7573	30.3022	36.2138	36.7698	31.8988	17.9387	34.0286	32.5045	26.0229	38.4376	58.5563
NAE1	26.5445	26.2478	27.1037	27.8497	33.003	21.475	27.9931	27.1764	22.7836	27.8924	22.4426	30.3202	37.1823	28.1017	22.6895	24.7425	24.7852	32.4945	17.7122	33.3382	24.6562	23.7963	30.1087	26.2118	35.4238	36.1296	21.0831	22.6895	19.8076	26.2858	17.385	25.4913	20.5	29.141	22.4911	27.3159	28.6198	19.502	24.1534	29.0654	28.444	25.8282
CSNK2A1	39.3388	24.5953	31.7438	42.4027	64.722	34.1536	29.8952	38.801	29.3968	45.6436	25.348	26.8155	46.2919	25.6334	33.1205	37.5373	29.4379	25.8019	34.7952	35.6688	39.7524	42.2223	52.7686	41.5063	38.0115	28.7	27.5811	29.6362	30.604	46.8509	26.9822	29.8364	32.3797	43.7744	47.3422	46.928	41.9243	74.0607	30.2321	53.3978	37.0485	26.509
MVK	261.494	190.474	219.824	497.889	256.702	359.35	450.755	220.267	221.026	251.947	329.518	548.499	337.615	183.472	184.33	210.884	380.097	215.835	545.435	196.707	202.254	243.84	315.375	418.27	266.34	338.645	173.066	199.908	626.866	311.702	226.706	223.108	266.305	244.012	184.082	180.783	221.37	666.175	170.894	153.327	243.973	205.215
CPPED1	24.1898	40.1902	33.0212	20.5118	20.4702	36.0405	27.0712	49.018	27.5998	31.7895	39.0936	30.6328	25.728	20.7084	24.7711	27.6905	30.3728	26.3426	41.2145	22.9459	31.4907	26.6011	37.8238	26.7522	24.6518	27.1934	28.0755	24.948	42.4794	34.8427	25.7187	25.966	28.9381	23.6444	30.9897	20.349	24.7211	32.7586	20.281	25.8258	22.8355	22.56
CAPN5	40.9208	129.514	134.85	41.4058	37.4753	50.6265	43.5218	50.972	77.1253	78.3001	147.12	90.9533	32.9192	40.7827	62.6603	38.9404	80.6765	93.8986	118.944	80.2484	42.176	29.314	52.4311	37.7256	68.1196	65.1626	28.6124	58.1732	75.2545	109.898	24.6711	68.9484	73.5633	66.8313	64.5563	22.6319	68.5136	63.2268	44.4593	26.1208	50.0581	41.4843
SNRPD3	6.5992	23.6435	24.1867	13.652	12.8767	18.5904	11.9541	20.7046	12.2955	17.0484	24.8618	13.353	7.8957	9.79645	11.9405	13.7911	14.3261	9.25727	21.9083	14.2511	9.27893	14.3096	16.2349	12.5863	13.1596	8.66634	20.511	13.1451	14.8741	14.5814	31.8727	14.2665	18.4027	14.0633	18.8528	23.1653	12.3771	15.6039	13.9762	34.7035	14.913	13.0705
MYO5A	419.198	915.819	491.513	875.66	1035.97	965.414	949.828	593.284	295.004	522.255	359.065	399.807	783.715	2356.21	1515.93	2862.88	481.912	1519.66	547.443	1250.51	1165.85	1175.76	657.038	500.523	2489.14	443.768	473.146	1448.38	371.707	543.542	1699.58	1134.28	870.382	1659.42	2334.4	582.056	1307.52	616.314	1067.66	2464.98	3164.18	1797.88
EIF4B	66.7838	49.2337	63.6336	70.5504	42.8221	58.8701	62.6698	67.5969	58.1885	100.836	58.2938	97.0937	69.1018	90.2049	52.1947	55.2168	101.794	76.599	77.7598	76.14	92.2989	49.8176	73.2474	128.128	48.2293	96.8955	118.505	54.7155	69.7475	84.8492	165.351	47.2272	39.0804	34.3248	77.0911	149.077	59.405	90.2388	50.57	74.8214	58.9176	48.828
SAA1	-0.103438	21.3467	20.735	-0.0533989	0.575738	-0.0536426	-0.298752	23.3818	0.305979	-0.295337	21.6402	23.3196	-0.169495	20.7585	59.571	0.525002	-0.296906	0.201004	22.5461	0.894176	-0.128477	421.841	18.8687	-0.497896	110.711	-0.39097	-0.490741	0.761392	-0.293843	-0.234542	-0.708712	56.6272	50.8687	1.09594	23.5773	-0.202953	57.9756	-0.171241	22.852	-0.101168	0.605838	0.467927
PSMA4	45.2142	36.9218	40.1217	35.6976	41.8779	37.1024	40.057	44.1039	40.8722	61.1164	47.1447	51.3537	50.6977	38.5531	41.7204	45.9737	36.1056	39.04	31.5184	37.3433	32.5513	46.1715	55.7845	36.7818	39.1096	48.678	45.9937	38.6594	52.0414	36.3835	51.5842	34.2537	33.631	33.517	35.8684	51.2934	31.2609	43.9068	41.9757	46.8341	47.1737	42.3175
COPS2	62.124	48.2725	69.0601	64.2557	59.61	69.1346	75.0467	79.5637	63.6586	74.8727	62.5948	75.1753	65.067	48.7008	46.3343	51.4018	71.1291	62.468	53.3631	45.8858	65.6279	63.617	82.07	93.3452	42.7312	85.0078	58.2636	47.8708	66.4529	74.6278	71.9406	40.6682	57.7844	37.8457	54.3178	54.5646	52.6243	63.9852	57.4541	38.1578	51.1604	53.409
NUDT5	143.792	123.853	118.283	111.153	163.483	107.093	139.834	166.728	108.221	195.021	138.275	155.868	172.746	104.185	106.534	151.752	129.792	103.541	113.396	136.222	138.372	140.568	151.081	201.437	127.911	128.614	114.806	102.381	201.825	99.0519	141.339	94.558	101.379	112.652	109.747	118.788	113.988	145.06	100.897	120.387	116.101	95.5484
VPS37C	29.4598	27.2721	21.3963	25.9253	50.5322	24.5048	26.2242	34.2277	20.5059	34.4025	32.8013	41.5477	29.0811	22.3044	30.09	35.1271	27.9457	39.1506	21.516	25.7041	25.6013	28.9974	32.3096	29.1985	31.9307	37.5088	30.348	27.4351	30.7752	31.5458	24.6443	29.9485	20.5138	16.8016	15.1618	39.8773	31.5009	39.0486	35.4537	29.1283	43.509	33.35
LOC101093693	-0.217548	22.1154	13.8944	0.0136413	0.767728	0.117546	-0.369796	24.5681	0.390275	-0.583338	22.7517	24.7993	-0.111291	24.6433	23.6227	0.593682	-0.329642	0.215637	23.197	1.17578	25.4649	0.165033	20.0531	-0.539635	32.8778	-0.303556	-0.704214	0.857317	-0.489783	0.284252	-0.587924	28.5195	14.0688	20.4409	26.2586	-0.110297	122.695	14.6522	47.7771	-0.172653	30.1833	0.82232
ACLY	76.9157	83.5782	99.8432	96.6775	106.972	145.516	66.555	102.473	73.7055	117.769	76.3124	92.6308	81.7945	78.4655	89.7554	80.077	64.7298	79.7107	61.261	76.02	73.4443	89.8223	97.1549	121.546	86.584	107.523	85.5584	78.4767	73.7634	64.6488	71.4029	86.9345	118.167	86.4037	83.5123	67.5469	109.039	75.7104	101.416	95.3992	85.6535	77.2896
LTO1	27.211	16.7981	16.8309	25.3169	26.1384	14.0624	24.7747	16.9386	16.5609	15.1317	18.302	13.4105	29.4221	22.0527	13.7066	22.2325	23.6545	14.8797	17.0844	11.8645	26.1315	21.9543	14.2922	21.8585	20.777	21.5169	23.8382	12.9377	22.3026	18.799	39.1493	13.8866	20.0557	29.3837	19.3592	26.6673	22.0616	22.4643	14.2852	30.9126	19.2309	13.1911
PSMB5	158.469	100.153	133.162	104.752	116.162	130.403	145.042	111.921	96.9768	134.999	102.824	119.501	152.516	106.226	110.022	114.385	127.461	101.426	135.485	93.7339	120.467	128.533	135.436	133.641	116.306	149.408	112.799	110.399	131.59	102.324	126.879	83.6714	105.272	91.3045	127.696	166.918	125.924	158.498	105.61	125.949	116.66	104.915
PSMD9	146.97	140.707	149.642	116.942	191.544	106.388	130.149	93.7671	117.283	103.269	132.347	152.056	174.411	125.367	125.399	197.09	146.603	150.291	108.736	133.762	151.965	120.87	130.13	147.542	113.45	130.777	171.85	127.374	138.131	126.822	161.084	104.827	111.616	88.3926	120.79	167.495	84.7378	148.996	119.061	175.746	169.15	119.383
DMTN	123.439	273.408	317.957	88.6537	102.015	134.45	133.975	112.918	193.297	126.88	350.735	107.402	111.026	113.791	82.2326	107.36	324.947	297.895	344.377	246.462	88.1802	84.4345	77.7751	95.3497	149.932	91.3939	115.177	205	90.914	204.152	117.88	154.452	141.5	168.868	110.096	129.994	120.909	101.424	78.116	121.44	78.1199	73.9868
BLVRB	17666.5	11834	15048.8	10470.4	21056.7	14059	13101.3	10427.1	10910.9	8869.6	11518.3	14349.8	17073.8	11637.9	13591.4	25606.2	13124.8	8712.72	11220.2	18505.9	11377.1	17406.7	16630.9	10603.9	15294.8	13866	17679.1	20509	14136.4	9151.55	12748.5	16292	13521.7	11869.9	21148.9	16861.2	20565.9	14211.1	13408.9	18343.9	21018	15297.6
NSFL1C	66.1822	44.7346	56.666	40.8212	41.2371	56.2866	49.7616	50.4736	38.9179	49.4829	51.8562	61.8011	67.8733	36.4629	45.0859	40.7184	53.5109	51.9323	60.7244	42.3477	61.6058	43.2604	55.7965	76.7653	35.508	57.6827	72.9425	38.4258	63.0425	48.8498	67.2437	30.8276	36.5115	20.5871	31.7996	74.7873	37.8924	63.653	39.5739	70.2885	37.3255	38.602
CFD	38.5975	29.5862	29.2274	0.312122	0.345654	23.917	0.621583	90.9091	0.0314117	97.7693	30.1746	115.796	0.879476	26.8601	29.0584	-0.0788445	0.363268	-0.341935	31.2491	-0.533585	76.3955	0.42526	26.4181	1.02713	-0.428466	0.642374	-0.214696	45.7499	51.9229	0.438719	0.0212628	-0.33665	0.205735	-0.423505	31.4433	0.292569	-0.173633	0.572529	24.2086	23.3597	-0.497694	-0.146044
ITIH2	31.8966	8.35581	14.8998	49.7783	54.2731	155.838	31.7549	33.9042	24.7081	9.87412	86.0871	74.1451	13.9456	31.1651	46.1271	47.3562	35.281	38.5214	33.2674	43.8792	23.4185	12.3534	37.5487	57.5223	41.6703	19.3394	33.3717	27.416	154.747	17.4829	43.3615	26.8982	9.35532	27.4599	39.5421	18.2175	73.471	12.184	29.9144	10.5537	15.4159	17.8001
BABAM2	49.1825	51.743	60.9737	58.5483	63.7692	95.1539	70.0961	74.1699	58.63	73.2187	54.0082	65.6029	69.2751	39.1074	47.3379	56.5251	52.9799	53.4138	50.9944	42.9406	77.5479	97.297	79.7748	65.0179	68.5807	62.3024	63.8385	60.1859	85.5626	63.6721	61.3093	52.9749	57.4556	50.3861	53.9303	79.4532	66.8968	65.7052	34.0916	57.4051	48.9143	46.2611
CAPZB	85.2839	93.4964	89.5122	102.048	101.914	88.4612	91.4402	84.6567	90.7799	88.275	108.283	96.688	84.9782	90.6839	85.7336	116.481	104.693	101.446	94.3205	95.8728	82.1361	107.942	97.1268	101.651	95.497	84.3875	88.1982	83.2445	79.5921	106.128	110.516	106.347	85.7927	89.287	113.343	93.7348	87.0188	86.9776	96.0479	91.7116	100.807	88.9316
FBLN1	19.7012	6.59737	46.251	39.7834	24.1462	55.5824	45.0303	32.1383	57.6862	34.2164	47.5733	31.7493	29.1936	50.9978	23.1065	3.70418	45.7985	76.5975	29.7997	72.2739	29.9444	94.4342	25.5372	36.6253	55.5652	40.1462	88.0001	74.7027	42.6755	63.4601	12.0059	28.5542	26.4355	87.8534	31.145	232.927	81.8777	53.8431	49.6181	43.0337	43.9153	44.1842
GLUL	29.4326	23.5791	32.8272	21.1553	14.2717	20.8234	26.0703	21.1429	19.7817	22.7831	23.4694	20.1911	23.5121	24.1945	28.0939	21.943	20.8929	10.3157	24.3085	17.0471	49.3905	27.6927	36.0129	20.8836	18.8563	14.9743	24.9784	19.7311	23.0609	18.0877	21.0938	18.3883	22.1559	33.9509	22.3824	23.3087	20.2812	35.3494	28.2613	22.9701	24.763	18.1035
TARS1	33.6388	27.0136	31.4446	27.1226	24.4968	40.1779	35.0445	42.2393	35.191	63.8716	26.3647	32.8557	46.107	37.4143	33.7277	37.1644	32.6561	42.9407	21.6521	20.7406	35.2561	36.7118	37.7944	46.7341	34.5879	44.2331	28.6293	33.5164	23.1096	34.9754	27.6653	29.4051	32.2141	39.6094	38.803	34.0298	34.4206	42.6138	27.2243	37.2015	32.2104	37.8172
CDC42	232.728	191.341	185.805	230.726	203.257	210.59	206.806	185.977	196.065	279.263	203.723	249.55	238.388	182.675	179.342	251.751	215.508	226.254	180.377	158.532	230.626	254.793	263.37	292.715	173.451	315.542	219.441	197.502	249.657	236.405	163.468	186.826	216.102	168.129	246.863	169.858	194.066	269.406	225.901	224.864	230.356	243.725
CTSG	17.653	33.3235	27.2343	34.4982	26.6973	15.4901	11.7014	19.4816	12.5754	25.0347	20.8521	27.7267	22.0163	23.6749	33.1283	29.0728	20.1158	16.5436	30.28	13.284	19.5051	22.3014	22.7534	21.3888	29.8756	27.8695	15.9478	21.4664	21.6646	19.1229	16.9216	25.0337	26.7873	13.8105	44.8009	15.917	42.4486	21.3856	19.0494	16.027	21.2203	42.101
SQSTM1	0.123578	41.0522	41.6005	0.181785	-0.449216	0.639539	55.9365	48.4598	0.13173	82.6757	45.8242	48.6084	0.4697	38.2605	41.0968	-0.345331	0.791138	0.204943	44.3521	-0.535171	0.695315	-0.0757972	37.7299	1.02679	-0.291224	0.687133	-0.331659	-0.490677	0.575845	57.2062	0.204894	-0.327844	-0.0534332	-0.418924	44.9633	0.196806	-0.270194	54.8024	34.9348	-0.0526572	-0.58535	-0.190466
ALDOA	166.058	129.791	172.146	184.034	194.482	154.727	153.083	159.435	143.767	156.819	143.13	155.793	173.357	157.524	189.08	198.218	143.952	116.146	154.773	143.468	141.616	170.676	146.82	173.721	132.502	139.112	203.244	153.276	151.38	132.875	172.997	153.719	147.627	140.518	165.108	161.764	138.886	148.639	146.078	162.756	163.224	160.474
PSMD1	100.996	70.3809	81.6215	88.4464	86.3942	105.29	84.4842	105.714	75.1269	149.248	79.149	109.889	114.609	76.0391	63.5499	80.4664	98.4912	85.5308	72.0617	60.5086	116.832	73.5076	79.8856	132.656	94.8543	128.122	81.0576	57.7487	102.997	101.486	84.3083	51.9611	55.961	98.3665	74.2858	94.2189	68.5378	118.841	69.5037	81.9396	65.4292	68.9499
NIT1	55.1368	52.661	59.2691	41.9367	76.7876	52.9199	60.2818	76.8821	37.6457	100.573	59.5469	57.7383	58.3312	48.5773	54.6153	75.2947	70.4791	52.3789	55.8329	56.6166	70.784	55.2392	62.2051	62.9557	64.9579	68.9394	60.7942	60.3295	61.7153	60.9438	65.5615	60.6858	42.643	45.0272	37.6177	45.0643	47.4288	67.1253	49.4999	61.6307	77.4682	44.1655
EFHD2	46.1073	47.5002	19.4222	61.3635	20.9633	49.7285	55.2984	65.8151	31.303	38.5122	26.0207	77.3878	33.0847	46.4666	60.6718	31.0229	35.7808	23.1985	40.1254	14.5534	41.893	17.7634	17.3006	40.0602	24.6877	31.822	47.9901	16.5543	45.9576	60.481	65.7492	15.1458	25.8691	28.7151	14.6286	26.8635	23.8668	24.3222	14.1981	30.1336	19.1437	32.8438
RAB35	54.1126	62.477	59.777	67.3098	88.9738	56.5075	53.4397	68.1863	57.286	73.154	58.9354	73.5243	65.8723	68.3077	80.0107	77.8065	70.4704	78.9173	58.1874	81.0591	61.9741	68.1796	53.2847	76.7243	75.171	69.0181	44.9893	67.5764	55.9651	66.7714	46.8294	48.9323	50.6443	73.8896	65.5387	32.9722	77.6376	55.8625	72.7023	41.7323	109.509	61.9675
CDK6	53.7016	62.5486	74.3274	55.7556	39.375	71.2395	64.5124	67.2545	58.3659	76.693	66.6757	81.8848	76.9034	44.447	35.6588	35.2925	80.8969	62.2858	79.3629	33.7607	85.0385	46.5547	59.3719	93.7061	46.2551	87.0765	49.5591	39.6607	83.5396	74.9933	59.1341	45.8961	42.7155	46.1453	45.4261	66.5479	39.6337	77.191	30.7783	53.6939	40.2199	41.7852
PSME2	159.716	98.019	115.349	138.763	138.912	141.109	146.219	113.299	140.791	143.283	100.167	137.029	160.098	114.167	135.592	152.108	140.098	109.646	129.952	117.472	142.078	134.547	157.758	146.182	119.07	136.208	114.502	136.269	147.99	123.87	105.033	119.978	114.485	94.1273	136.109	138.602	143.577	168.185	122.447	141.498	155.827	123.035
PITPNB	55.9391	46.5823	47.3766	77.3385	56.258	52.9554	66.2215	81.9854	56.7606	69.4807	47.0427	44.9874	46.8996	64.3436	81.9146	77.3142	57.7247	58.6582	51.5803	47.447	56.7954	68.6744	87.5997	100.963	45.0858	36.1402	59.351	66.1025	42.1488	47.0131	52.5051	61.6404	80.6979	58.2802	85.8969	68.3743	65.2602	61.4265	64.0395	41.752	73.1477	82.303
ACP1	294.334	266.536	301.274	251.571	296.677	247.278	274.589	288.916	225.771	299.842	274.544	277.397	305.768	254.713	255.927	310.572	288.834	258.133	243.95	269.942	232.771	307.05	308.586	424.914	251.371	250.331	294.444	275.582	316.023	215.917	264.053	196.396	242.441	233.998	206.951	261.114	249.401	273.285	253.709	278.249	292.067	246.639
PYCARD	64.6398	56.2428	65.736	56.4909	67.8469	54.6038	64.1395	59.1282	55.3218	72.8795	69.9308	77.2006	65.2861	52.7032	57.9995	67.4063	82.1566	64.6306	80.5307	56.7969	54.5781	55.2019	60.3464	81.8364	56.7067	54.7621	64.1285	58.1198	52.8764	51.7494	73.3777	59.6065	49.1025	49.2164	42.4622	81.952	62.0375	77.8078	44.6696	73.9002	54.1886	54.2983
LOC101095239	23.1577	14.4124	20.7747	11.8192	13.8689	25.134	19.8981	14.023	15.6407	19.608	16.5324	11.7908	38.1423	10.404	9.20135	13.5108	20.2776	13.7522	25.1024	7.34515	28.8378	14.2378	21.7318	21.011	17.6086	33.9551	14.9848	12.4042	22.2829	21.0973	17.275	14.7261	8.59997	16.7389	12.6578	18.6572	19.81	24.5915	9.94151	21.6647	6.03456	8.82849
PRKAR1A	47.0085	64.6723	61.3769	41.181	36.4736	46.7112	55.908	62.5093	45.1549	57.9575	41.0009	40.8534	55.2651	39.5991	32.7952	35.7998	48.477	31.3796	72.707	24.5681	61.097	44.4696	46.5399	47.8882	33.6319	55.9789	41.9559	28.4208	54.4281	48.251	36.3798	34.7359	41.4701	42.0397	38.4125	45.1832	42.8937	62.3485	39.6683	67.3971	29.3383	42.0981
ALDH2	0.609408	14.4385	13.5995	17.639	0.108119	24.6669	11.2205	14.2617	0.292523	12.4898	13.8428	14.5428	0.258614	13.0948	32.2973	-0.115766	0.136575	-0.273684	14.8469	-0.652641	0.754091	25.369	11.7582	0.843798	-0.419027	0.245849	-0.387221	-0.407919	0.295672	0.227159	-0.157027	0.066968	44.933	-0.0454501	14.7317	-0.254156	-0.242835	0.073068	11.5688	0.109758	-0.654642	0.144504
TSG101	23.5001	43.2105	42.7438	32.7936	25.706	25.9155	33.9381	26.9394	38.6005	29.0297	37.7616	37.7605	29.1626	30.9953	32.1094	29.6197	45.5602	39.7178	40.9448	35.8527	27.5251	24.5718	27.6269	32.3386	45.1546	29.913	28.1675	35.0121	37.2817	32.7342	36.8945	21.147	24.78	28.7833	29.9033	39.0504	24.0079	37.5286	28.7976	28.6883	35.138	25.8587
CD5L	85.426	23.362	64.1186	63.9882	36.8765	74.666	106.277	74.4047	118.944	41.2531	50.3417	128.797	76.2547	48.2725	85.2504	177.281	134.846	175.592	76.2137	72.243	21.7009	197.224	43.4682	91.1567	165.341	59.0485	131.63	50.8575	138.708	95.5349	123.549	117.595	110.772	40.6258	49.2713	155.239	78.4323	132.481	30.0956	140.614	59.0485	20.6655
ATP2A3	65.3415	86.4163	50.4485	101.807	73.783	135.424	82.0163	124.574	73.6267	79.2914	43.8988	97.2307	70.3198	75.8772	93.7934	61.0616	48.1295	50.0769	73.5353	56.1988	111.392	59.5916	56.1522	59.7419	62.2467	50.2679	47.8554	52.3003	80.471	79.7101	63.399	61.3192	76.9208	69.6826	56.1705	51.5016	55.1372	64.8622	50.9184	65.9779	43.448	80.4428
PPM1A	108.01	96.9946	97.0092	112.708	79.3007	65.85	100.946	130.53	55.0896	180.07	111.302	129.387	82.6779	106.146	55.539	79.2922	131.98	125.824	66.7188	57.4576	82.1495	95.5538	128.874	153.845	72.0856	140.523	61.1545	62.0538	131.112	85.4347	57.7565	83.4273	65.0109	57.0917	76.7574	72.9337	98.9389	72.7508	79.8719	63.1122	71.3179	66.0849
CALM1	190.354	262.786	284.649	246.777	116.611	226.917	307.483	313.375	185.642	335.323	276.405	403.18	286.399	195.229	168.558	123.725	349.909	330.643	312.024	139.081	330.684	165.668	231.692	421.853	166.946	324.069	418.467	103.656	283.934	289.842	494.011	126.421	145.154	127.283	113.783	382.28	100.612	313.854	186.121	287.699	117.456	173.425
PRKACA	42.092	62.4839	54.0728	48.9526	43.9732	81.6184	59.0219	92.4642	52.554	166.623	64.7671	70.2926	50.3588	42.6768	42.6576	33.4429	61.778	58.686	56.1459	28.5122	68.0287	66.2921	67.3821	104.367	32.285	71.8231	37.8491	40.6851	64.7315	59.7961	32.5583	52.7704	58.5805	33.98	43.5115	50.6814	40.3203	64.4703	38.7878	42.2009	40.0508	48.088
LOC123385946	144.042	101.743	175.347	95.7978	129.542	112.466	126.678	85.7006	75.141	155.369	95.0709	94.703	140.947	91.3423	110.05	139.233	147.926	134.823	119.459	88.8196	77.5165	136.762	165.124	122.306	73.9843	115.045	102.528	112.07	121.95	107.922	165.973	128.725	111.655	91.5901	116.387	110.353	84.716	100.623	90.4978	87.4686	95.1469	93.8805
CRYZ	30.6957	26.9766	46.315	27.9443	31.1771	31.8539	38.2834	31.2183	21.7912	29.7267	35.7638	26.9914	35.2214	28.7566	23.7619	28.8925	37.5067	27.3959	42.0272	33.1483	36.5426	25.4464	29.3892	31.1827	32.9924	32.2606	37.034	29.2053	29.8715	27.3937	38.6621	29.6504	27.0025	16.8576	27.4496	37.401	35.9723	35.9606	21.798	40.264	24.7098	23.5619
AOC3	-0.213392	12.997	12.8882	-0.0863535	0.415258	-0.54602	-0.393726	14.2562	0.62486	-0.630181	13.2478	14.2949	-0.256399	12.4242	13.1043	34.4869	0.216189	43.5117	13.6622	45.2491	-0.284341	-0.0181127	11.9152	-0.550891	1.41846	-0.441192	-0.203967	1.12904	-0.506693	0.263057	-0.377011	1.11559	0.512748	15.9513	37.7504	-0.0165116	22.4534	28.2403	11.2799	-0.0890173	0.922249	19.231
PGM1	27.0107	26.327	23.903	26.5157	34.0686	28.1417	24.2983	29.9641	26.2452	25.9706	24.6397	28.8475	27.5224	29.3835	21.4259	27.1859	26.6499	25.4893	19.8352	27.9135	30.8981	28.5773	31.6132	32.6499	29.2266	28.2026	21.6212	20.6262	24.7863	27.6302	25.9842	31.0509	25.6567	28.0185	22.487	23.1134	27.0723	20.8235	20.1564	20.3977	26.0107	20.056
OVCA2	19.8558	26.9652	23.5259	19.015	23.9791	27.6059	17.9816	18.7179	15.2098	31.8843	32.0267	21.2623	24.0209	10.6387	21.8422	20.6837	23.0002	24.8774	23.7662	24.5134	19.8763	22.2772	15.5039	23.7519	31.8785	18.0474	28.7171	24.3524	21.5568	23.8355	27.4355	18.5409	25.3788	44.6251	23.8611	27.6238	22.4723	23.344	27.6754	21.7578	14.1036	21.6176
CD9	25.6379	20.8201	19.4406	35.6091	11.0531	28.623	33.2267	24.3846	16.3429	13.7454	4.34739	16.0192	21.741	51.9058	32.3458	19.6543	29.1239	48.0774	22.8232	47.5662	31.62	10.6578	11.112	13.9826	40.0714	31.6046	52.5428	16.1482	23.1703	19.4565	103.443	24.6964	16.6259	47.1757	22.7577	79.0176	29.8033	28.8559	18.6768	50.6005	48.9959	32.3766
HYI	34.542	15.0526	17.3164	23.7558	33.6948	35.7389	27.8697	29.4811	15.5993	27.712	19.5138	23.481	29.0289	25.5323	17.3634	26.7364	25.9504	22.477	20.7195	20.7662	37.1821	25.3768	22.5585	29.4048	23.9341	38.6431	17.4528	23.4672	26.218	26.8065	23.0134	22.7456	21.7725	26.2616	23.539	17.2465	46.7763	22.4559	10.2782	23.0907	21.7176	21.3863
DNAJB2	34.5187	49.7547	69.0143	37.4318	49.6716	36.8667	32.5177	34.4691	49.4292	40.6553	67.1654	46.8212	31.7527	33.6436	34.3748	36.9549	71.2323	59.4566	79.7136	65.4192	42.4238	25.646	35.1965	41.1291	40.0138	45.6344	32.4056	31.8893	33.9343	79.0852	47.6778	28.8112	39.0274	41.8197	28.9352	34.6902	53.8305	44.9418	27.8204	47.8343	28.5591	21.9067
LTA4H	58.6384	62.1674	59.507	66.5652	41.2253	74.2919	61.2171	73.5171	49.2174	70.9293	67.6952	64.0485	59.4615	45.6622	57.8445	49.3969	61.5824	50.7231	65.8934	48.5083	62.094	54.0871	65.8304	72.4908	57.409	72.7026	51.4668	52.2795	61.346	61.9012	64.7615	53.9385	51.8712	41.6952	61.5932	63.7434	48.3718	77.7684	56.0395	60.7453	44.5294	52.1431
A0A5F5XBY9	0.316878	4.99379	4.8163	0.246993	41.3174	0.0959848	-0.0842866	5.93939	0.135273	0.338674	3.7239	5.8716	6.17594	5.77893	6.06521	40.3038	7.4264	0.0892138	5.33892	0.488054	0.154304	-0.0634826	4.88476	0.0521997	0.732341	0.123092	-0.539815	0.60605	0.240908	4.5471	-0.085283	26.3106	0.306348	0.591896	6.48309	-0.413467	0.65566	0.0897083	18.8004	-0.308925	0.54085	5.67988
KLKB1	511.307	380.656	42.7316	383.09	439.254	238.904	357.934	311.833	210.013	86.3268	43.799	15.9356	295.307	27.4619	338.808	395.254	361.502	230.311	45.689	284.998	30.4473	24.2837	37.7617	27.3257	274.777	1956.88	2098.22	335.219	782.263	27.0961	350.958	233.52	257.596	221.089	47.9491	31.577	383.823	20.6664	60.3604	174.331	291.651	27.7536
NIT2	23.4114	20.1294	21.6072	25.5759	44.8018	29.5311	28.2645	22.6359	14.9373	31.6258	25.7069	37.5619	8.61632	37.3046	33.6856	29.6408	21.0683	35.4573	14.078	29.4833	22.0469	24.1978	23.6738	27.3963	44.0184	28.7647	36.334	22.8935	23.5557	31.6029	42.1073	43.6577	18.5559	28.8829	45.7787	33.0161	19.4073	15.7398	32.3027	28.7271	37.1179	24.3677
LTF	122.991	161.064	153.455	205.312	176.341	151.891	142.627	201.154	100.721	146.598	165.958	100.939	106.302	146.198	150.956	138.685	131.941	98.7645	133.251	136.238	89.5236	125.878	96.9461	105.118	134.865	108.984	150.824	121.303	117.256	123.681	291.901	136.368	126.167	161.552	233.496	147.062	122.891	108.749	164.324	195.841	138.584	138.838
COMT	72.2879	87.2668	114.643	86.1963	63.5298	95.5859	110.046	91.1201	65.2943	136.8	93.0982	158.096	69.1649	80.0771	83.862	96.1523	66.048	74.7066	67.1781	68.208	83.7533	88.3101	77.3011	103.481	60.4588	92.0862	93.1183	44.1302	121.763	104.318	74.1824	76.4314	70.6465	36.2083	55.0583	91.1615	48.0272	103.078	58.8991	76.4575	70.3467	69.8855
JCHAIN	24.2795	615.956	125.205	28.795	33.9497	101.155	96.9916	79.3625	21.7357	212.12	177.286	80.2287	74.0364	61.5071	70.2443	20.8519	305.072	148.691	339.477	74.7084	85.9176	31.6244	1364.17	117.748	231.347	138.798	79.9029	146.082	105.541	155.253	125.821	112.318	110.161	703.054	99.3455	111.011	153.727	118.002	16.7476	95.1762	72.2538	89.6733
LACTB2	67.0508	88.9911	84.9851	60.2142	62.3193	88.6582	79.2098	87.3509	72.3293	103.323	80.7651	85.3188	91.9034	68.2587	63.2605	54.8681	111.285	77.8897	119.576	71.1138	96.0753	65.2652	82.6151	83.9896	93.4972	96.7536	70.6054	46.3706	93.58	103.919	96.8439	51.103	54.8364	88.0447	69.153	87.0497	62.4649	101.679	56.0669	84.1133	65.1062	57.5809
EIF5	60.0342	58.1909	91.4085	49.8746	54.7379	67.9123	60.2191	68.0843	68.4728	75.1309	70.3567	74.8115	63.2496	43.3326	44.9208	36.7304	61.5675	66.1588	66.7743	44.2209	71.2005	64.7226	74.4268	88.1595	44.8085	71.7941	39.2633	68.8706	65.895	72.2771	47.6091	46.9335	60.7684	30.5633	58.4122	38.0799	48.4612	75.5049	35.4821	34.9271	54.9585	43.656
A0A5F5XCM6	-0.0296099	0.00563435	-0.00497697	-0.0143312	-0.118287	-0.149512	0.0515934	0.00469201	-0.0130699	-0.136407	0.00445892	-0.00658569	-0.126702	0.00548365	0.0105428	0.00470242	-0.010059	0.0713594	0.00416393	0.0606194	-0.152259	-0.0711905	-0.0111353	-0.0613399	-0.109507	-0.144378	93.9521	0.00878444	0.0121142	-0.185752	0.402336	-0.102538	-0.0612826	-0.119512	0.011411	0.332343	-0.139663	-0.0731809	-0.0219997	0.235082	0.0543007	-0.0113493
LOC105259618	55.7426	45.2124	53.0792	53.3754	86.1915	54.0179	57.7491	48.4444	52.9426	43.1819	51.2053	35.9429	49.8892	52.5335	46.1128	81.0042	59.2699	54.0303	51.3628	111.869	43.7496	56.6378	46.9253	29.4044	91.6972	34.1557	59.463	79.7633	33.096	46.5462	72.1086	54.1255	41.8356	74.8261	82.3579	70.564	61.2081	56.3705	20.5444	48.1765	87.5854	41.4734
A0A5F5XD38	0.00408791	-0.000486283	0.000429546	-0.0673411	0.103369	-0.0999091	-0.0967535	-0.000404952	0.0143614	-0.119543	-0.000384835	0.00056839	0.0291266	-0.000473276	-0.000909918	0.162312	-0.000198938	0.108076	-0.000359376	0.141589	-0.0265725	0.0215833	0.000961056	-0.183194	0.366906	-0.00265983	-0.12997	0.166049	-0.0999415	-0.0515758	-0.140611	0.240853	0.134733	0.217022	-0.000984844	-0.00630574	26.4328	0.00631601	0.218094	0.0246897	0.140967	0.158093
LOC101080976	77.6134	34.7357	48.9864	108.165	51.3418	29.9369	87.262	39.1411	26.4863	18.9902	112.136	78.9206	62.629	78.5883	77.9597	93.391	144.86	75.5649	68.9723	46.0484	109.304	60.2525	42.1053	25.8205	176.273	26.9238	68.822	45.1582	61.9769	50.4554	96.812	82.9767	40.434	73.3909	104.548	54.823	349.94	75.7111	142.328	50.7393	73.7017	42.7984
ACTB	872.447	297.078	346.35	858.56	3142.14	1122.33	515.998	735.347	733.003	262.922	404.86	508.068	411.49	934.682	1058.43	522.839	439.191	602.3	417.448	1970.54	588.272	710.341	457.481	353.014	2705.39	510.553	465.207	608.042	332.966	625.19	563.293	1759.77	649.129	2933.87	795.961	505.656	506.594	393.408	412.916	629.036	534.233	736.82
SHBG	0.33332	9.8417	9.38789	247.176	0.102447	0.833455	0.293961	10.5102	0.241203	168.674	9.8498	10.6581	0.244553	19.2339	10.1162	-0.00785426	0.219719	-0.117699	10.1309	-0.356896	25.6842	0.369057	8.4158	0.604215	0.193898	0.296883	-0.497972	-0.295467	0.0963239	0.475675	-0.0473495	0.34586	22.812	0.333509	10.8699	-0.234001	109.743	0.231129	8.71056	-0.126365	-0.413463	0.317632
IPO5	113.925	118.939	114.328	139.944	107.536	124.48	122.405	141.965	135.88	196.627	192.041	197.066	131.239	96.5391	104.245	98.8382	148.088	115.19	145.623	129.461	128.938	152.216	169.793	207.489	152.88	193.333	71.5204	73.6778	120.902	144.145	116.423	149.302	121.942	125.716	89.4921	82.0691	93.8702	158.5	145.701	87.3046	93.0754	91.6782
ARMC6	153.153	137.751	186.515	82.6872	125.979	209.84	166.296	192.442	161.716	329.028	135.975	240.201	154.613	142.751	145.969	154.543	193.055	178.96	89.0198	140.015	199.072	135.016	258.68	332.817	175.886	142.092	113.325	136.6	160.879	136.905	96.2373	99.2146	173.327	122.851	163.8	107.927	109.736	150.071	142.914	61.841	99.0037	86.6317
UBR4	56.178	41.3859	56.6612	42.7377	39.1355	57.2178	46.6028	52.1655	44.1643	64.3815	36.2471	52.8617	57.6056	38.9792	40.0205	54.9975	42.6272	42.7403	42.6117	35.7109	53.0392	50.4688	57.1693	58.5569	36.9128	52.7313	33.2543	39.266	41.997	46.7193	43.303	42.1197	49.2936	32.4427	53.0389	51.7374	52.5265	59.8285	38.1514	36.2608	30.5776	41.8199
RAB1A	437.823	401.04	390.519	523.117	447.305	481.592	401.491	587.126	396.031	590.283	473.179	497.043	559.822	464.885	446.846	514.7	473.644	378.549	432.028	382.844	443.438	426.633	461.46	536.803	491.774	501.872	360.214	409.338	534.226	438.541	515.626	455.052	411.791	367.703	420.908	413.333	395.934	379.612	535.392	318.549	449.039	424.373
KIF12	388.85	543.124	435.731	530.793	536.65	330.81	545.4	232.188	331.616	705.929	537.46	628.399	387.134	389.944	436.956	713.688	405.614	310.159	393.354	338.213	335.266	481.099	708.997	815.036	386.974	420.324	402.594	494.606	439.098	290.953	569.829	280.588	349.013	636.433	488.057	374.411	424.261	265.694	152.94	405.91	487.322	518.085
PAFAH1B2	168.068	183.241	231.367	144.438	78.0604	204.3	182.171	192.493	128.437	256.993	156.81	204.336	190.506	99.456	146.237	116.474	158.976	134.689	158.145	77.7123	226.309	151.075	198.022	264.565	80.3071	207.947	129.517	88.0688	184.096	151.791	129.056	62.7468	166.215	62.6961	55.8798	183.467	74.2871	160.502	111.085	170.482	83.6561	92.4786
GCLC	487.251	373.794	399.502	441.289	660.043	523.868	448.334	487.784	539.278	578.038	515.826	531.408	595.706	416.513	389.826	645.085	447.583	505.862	439.281	533.301	543.117	539.279	657.767	631.786	631.17	649.381	482.914	573.817	572.623	604.273	436.799	518.758	402.267	520.579	666.979	540.075	650.853	581.656	462.719	468.514	591.917	688.705
EIF4A1	54.0223	44.7767	54.3645	62.1551	52.8923	56.0987	56.1322	41.1609	49.8691	82.6524	61.5374	75.1227	52.1471	34.4823	44.4802	36.3811	63.8269	36.8135	51.3395	35.9637	57.4536	64.1603	62.5683	70.3137	35.7897	55.219	43.8324	33.1073	66.4674	62.3459	50.0039	32.8196	57.8695	32.4597	44.7726	57.6754	43.8633	80.262	44.0512	52.0546	43.9345	35.5466
LOC101097782	116.591	247.791	273.419	103.221	180.109	96.1767	94.4892	166.807	157.032	162.606	358.301	176.03	124.987	149.764	141.429	101.733	191.649	221.651	250.743	285.557	90.6642	90.0149	117.857	91.6548	185.364	111.973	99.7973	199.139	113.952	231.279	40.4355	118.171	154.704	169.148	133.427	106.732	175.121	128.887	115.498	61.3973	156.023	106.465
VPS18	49.5834	39.7473	53.3671	77.4676	44.7208	50.4238	53.015	60.7842	62.0658	72.4622	60.7417	62.2283	47.9814	88.4663	90.9662	52.1323	67.2194	121.069	43.5983	61.436	52.7327	53.2635	57.1677	93.6311	53.4232	64.0241	153.89	46.5564	57.6161	61.0199	218.091	46.4595	59.8607	56.3979	60.4302	111.544	54.5996	66.0162	59.171	92.1908	66.3805	82.5131
F13B	77.4077	68.2844	64.2859	-0.297957	-0.055555	-0.0831507	0.0502404	80.4323	0.271833	0.369463	84.5088	70.757	65.4474	59.0661	63.25	-0.00362023	0.53122	47.3685	69.019	0.280864	0.249722	0.124384	56.3989	0.273146	0.421178	108.575	58.2344	0.208459	0.508833	0.143809	-0.184343	144.202	0.180839	-0.182211	68.836	0.485229	75.7937	142.597	53.9241	0.097307	0.134417	0.210555
SCRN3	98.9728	134.623	116.128	91.9416	63.7621	116.743	108.985	148.096	89.4967	156.71	134.602	132.771	103.008	50.2515	72.9066	44.1083	119.087	96.2534	89.4641	81.1657	106.186	84.1964	127.367	139.801	68.7295	167.911	99.1908	61.9883	106.055	129.652	95.6063	58.6313	109.454	55.2284	46.1404	90.2307	47.2072	140.768	90.6109	44.2098	75.0918	73.7565
FAH	45.6149	46.6612	44.8276	26.0344	46.615	65.0955	33.767	62.4488	45.8086	61.7313	48.3547	48.5704	52.6229	42.3805	55.4659	58.0988	40.1694	38.702	34.7951	41.5736	20.4123	35.5978	21.2926	35.6929	46.2523	66.9791	34.0402	60.3934	40.7053	37.9681	30.5728	37.1496	36.6325	32.6114	17.6554	40.8786	49.9169	30.2647	42.8688	39.3377	60.6458	38.0261
PCMT1	195.147	155.665	182.451	177.248	269.999	182.181	154.233	188.485	151.565	194.752	191.309	227.95	235.878	157.127	185.486	249.06	215.852	182.502	192.901	210.781	217.529	206.138	241.453	210.779	207.295	201.473	205.707	197.963	234.337	188.386	205.91	204.409	174.204	180.52	196.92	242.332	175.307	216.886	178.313	199.653	244.099	173.954
EPHX2	34.3896	44.2714	47.4252	31.2169	16.1259	54.5884	53.0172	96.816	70.5328	50.4016	69.0846	99.1552	53.5327	34.9743	35.1521	19.8703	85.577	47.0404	49.7149	43.2562	45.5365	36.1494	70.7764	105.269	44.9876	73.8059	43.509	54.6554	48.1592	86.9236	58.711	32.7828	48.0799	46.1035	34.1855	51.5546	40.9732	68.8744	47.8258	92.5213	25.6986	58.5625
CYBB	8.88466	107.688	66.0272	14.8273	10.9338	15.0587	18.6705	52.9148	34.7197	14.8082	86.534	21.5034	7.98662	28.2904	21.6947	14.8317	30.2101	22.4648	54.3974	33.0883	7.49934	9.71353	10.7552	9.09249	45.7884	10.5011	10.7646	15.5194	14.8068	60.3459	19.5663	30.8575	29.1737	20.6522	21.261	7.82927	10.8962	12.4102	15.3171	6.85647	6.91105	10.0183
HP	131.068	103.481	124.578	230.739	407.059	127.503	121.163	125.428	196.601	127.963	90.3123	55.1558	109.664	213.806	142.271	80.815	95.9156	45.6776	94.2574	210.729	254.342	162.45	114.297	63.2378	398.395	198.404	188.656	83.6764	142.209	79.18	100.195	569.16	282.893	315.148	503.832	206.301	583.754	134.917	572.853	73.7291	251.904	217.529
GOT1	35.3702	35.5779	61.437	49.0712	50.3382	50.1852	31.4705	48.0588	29.7032	67.4822	48.2694	39.1396	35.3076	38.1056	45.6705	32.1901	47.6313	48.3121	41.6438	32.4931	38.363	45.7002	43.6009	73.4539	43.5987	42.3935	44.5429	36.7315	44.9401	34.0458	47.158	36.2308	45.0686	41.2781	20.4976	49.9341	25.1539	48.2127	49.5953	46.1069	55.7599	30.5133
PRMT5	110.532	94.2415	147.008	100.022	116.248	125.353	83.2349	105.58	99.7141	105.354	118.982	92.4848	106.461	91.2291	76.4846	81.5258	113.12	125.376	104.573	117.558	97.2085	98.0612	136.557	103.516	106.685	110.245	92.8168	118.34	109.831	99.3805	92.2969	116.426	131.716	105.674	95.2199	108.744	86.9048	97.7248	94.8697	118.659	85.3749	97.5627
FGG	528.825	464.639	325.851	749.561	612.028	667.037	462.338	603.522	430.178	451.972	309.637	523.284	466.942	542.079	374.482	377.711	231.873	726.214	464.386	292.481	893.366	481.573	364.616	337.406	590.127	603.793	167.559	361.234	444.09	479.689	394.564	613.309	503.166	622.524	550.189	333.603	916.868	474.821	724.89	405.581	367.775	678.558
A0A5F5XH50	132.581	93.0544	259.872	181.363	91.4089	86.1699	114.864	263.835	186.64	226.025	184.561	221.818	190.577	104.784	103.568	125.971	188.282	75.3984	122.502	250.989	262.78	172.675	358.155	287.692	113.336	195.727	154.632	123.41	258.075	208.839	165.91	112.296	103.587	87.8332	114.575	193.522	146.147	303.59	87.6816	151.693	157.033	114.391
RAB10	33.6017	36.8878	27.7817	42.7475	26.3734	70.271	26.1448	47.8208	37.2485	56.1368	24.9429	33.3826	34.6083	39.6266	42.1787	28.2536	32.7608	23.3078	40.6959	26.6139	50.6003	46.929	29.0747	40.0804	22.699	32.8003	36.0459	32.1827	32.4571	47.5442	43.5159	26.562	40.7715	30.2372	41.2933	40.9607	31.6055	40.6411	42.0148	34.9305	32.4867	23.8174
NARS1	151.647	199.806	200.67	187.928	124.952	193.109	191.015	208.417	144.528	350.258	216.629	214.91	198.371	151.245	167.301	130.077	216.376	212.726	151.295	108.493	173.824	191.121	183.543	225.296	95.2777	256.779	171.96	160.348	211.861	236.62	179.384	107.926	220.746	17.5043	129.714	203.322	160.304	214.35	176.057	199.543	125.465	143.198
SCRN2	52.3472	43.0048	37.4255	41.8604	60.6389	54.0545	69.7399	28.8828	46.2455	85.648	49.0371	57.9247	41.4006	39.983	46.2567	44.1306	36.4415	40.885	34.2512	34.3964	49.5599	39.9857	72.4225	100.698	42.3804	53.6141	47.0921	45.4086	66.3333	45.4089	57.2741	33.5869	33.4443	38.044	54.5629	68.358	40.1051	40.6007	36.0255	67.8458	46.0254	43.9618
C1S	127.29	68.509	52.7002	112.311	262.332	195.128	113.671	56.4362	50.5057	88.727	62.2613	61.4046	127.677	45.4097	33.3534	58.7886	85.6417	18.8093	80.9669	59.8348	141.518	46.753	128.768	73.1741	81.7172	113.085	89.3279	47.7588	86.7752	128.752	159.72	53.8256	59.8231	108.384	53.9882	122.146	21.6191	90.8586	33.7751	236.272	48.2792	39.0692
BPI	26.3708	43.8466	42.5693	40.1759	38.7918	40.8963	29.9208	38.0055	22.1786	25.8842	24.4055	22.5601	26.6189	17.9925	22.201	28.6297	27.6936	22.0325	23.844	28.7173	30.3718	24.9176	17.8687	25.2737	31.7996	28.8936	27.7088	27.524	26.4651	32.2265	35.6547	32.6327	28.015	33.5767	43.5266	20.5788	23.748	24.8842	29.6091	29.4113	37.7889	26.2743
MIF	724.065	491.105	590.763	660.107	1121.29	729.505	625.681	579.243	578.534	875.067	674.619	878.4	612.077	813.853	739.839	1243.49	729.145	1354.92	559.78	907.973	787.892	773.327	917.806	1072.12	1070.91	800.101	838.75	1059.3	711.913	894.425	991.506	1327.41	587.767	713.244	1150.14	844.067	944.994	882.149	564.436	641.514	1803.75	946.604
AKR1A1	201.352	177.378	166.52	194.231	272.155	219.019	179.403	205.937	157.418	217.78	159.552	181.269	236.146	172.6	171.918	205.973	188.64	152.146	171.285	170.87	233.327	217.432	221.794	267.105	258.433	252.476	167.901	177.81	194.488	167.538	168.084	186.267	194.989	183.574	203.295	156.37	188.875	205.505	181.569	206.319	224.537	184.854
LOC109491674	21.5644	20.6356	19.7779	30.7584	16.6331	7.03449	11.8765	28.2239	13.0676	17.3385	16.5625	21.9319	15.1692	26.2134	11.5624	17.7598	20.4131	33.061	20.9172	22.137	27.1979	11.9105	7.71621	27.2011	24.7235	19.1265	34.6864	22.9984	21.7732	17.4159	29.969	15.7996	14.3428	20.3061	25.3581	25.906	18.9546	18.6857	17.7343	24.237	16.6059	16.3084
S100A4	203.682	156.681	164.11	193.274	149.709	186.637	247.792	230.324	168.219	205.788	138.975	192.794	200.402	154.283	210.682	133.448	171.409	172.832	156.386	110.926	195.333	238.675	109.245	208.788	146.386	163.763	174.325	145.092	174.381	141.471	150.714	112.072	155.085	137.837	132.945	211.398	107.489	187.351	128.335	189.357	147.737	131.261
LOC109496317	204.117	97.6477	95.5826	469.225	574.658	182.346	297.101	1661.4	293.888	388.822	1463.45	106.385	248.982	272.207	178.822	599.444	145.496	241.997	127.812	420.471	417.604	407.789	85.2452	396.817	815.534	177.85	285.537	418.142	254.55	184.924	306.927	625.125	392.291	650.682	304.054	114.596	784.126	207.413	299.789	188.9	328.376	561.009
EHBP1L1	27.5932	23.5755	32.0598	22.7045	7.46676	23.1935	21.2607	19.34	21.3669	30.5425	27.2946	25.346	28.2138	11.1073	12.7021	15.9388	23.9279	17.8905	25.7385	11.2056	23.4788	21.5742	15.4195	20.8387	16.5846	19.9012	21.9423	10.4958	24.7293	24.1385	14.81	15.4753	19.3955	8.20084	7.70942	19.4224	16.2337	30.6496	13.45	14.7974	11.8467	9.78405
GP1BA	30.6141	30.6089	21.5292	33.3094	45.624	41.1623	34.3845	36.8978	24.846	30.9951	19.8645	34.5312	23.6384	26.6466	34.1746	33.6822	19.7076	12.3481	27.3084	20.3552	39.5102	29.9022	22.2021	25.9687	26.7856	27.4531	17.4975	29.1072	26.666	34.4544	17.8957	36.1529	31.2009	34.114	26.4385	12.6544	28.5181	23.2248	28.1068	20.559	23.6234	32.5944
ITGAM	0.167863	17.2371	16.8326	25.824	0.259114	0.177234	0.0890538	18.2111	0.0288791	0.280967	17.1925	18.4295	36.9863	15.1819	16.59	-0.0716514	0.305013	0.00741127	58.4419	-0.0675555	0.309667	-0.142449	14.6136	0.00974076	-0.122754	0.129384	0.663668	-0.150821	-0.0341727	40.7046	52.0268	-0.142245	-0.0575194	0.183267	17.7233	53.0547	0.0931302	0.459389	13.6395	11.298	33.4355	24.1612
DIS3L2	43.2254	23.9962	15.5252	30.2722	49.843	33.1807	28.7081	29.0852	23.9739	37.2907	19.5201	31.3367	45.2046	24.6488	31.5344	22.4769	22.0084	39.3924	25.4443	20.2688	45.0962	31.88	34.8128	27.7437	22.9301	44.2455	33.3161	16.8635	29.1373	27.2175	30.2007	22.7106	24.8259	24.6483	28.5256	37.4142	48.4669	33.8761	27.429	38.3611	30.5116	34.222
F9	85.7463	45.9679	48.6516	44.3972	59.0837	45.4534	48.217	54.0267	36.4716	30.3404	54.4174	54.5193	15.1126	66.2703	74.9046	56.78	51.0526	55.9804	70.0124	58.0707	9.58319	47.8911	43.7038	63.2811	53.9098	49.0153	58.1772	58.0556	75.2596	52.9032	57.8291	58.559	52.9091	50.6799	54.0535	48.8858	38.1148	43.9009	57.6563	46.9005	58.0863	50.5559
ARIH2	24.8908	22.6572	21.5782	10.7537	25.277	19.7387	22.2053	16.8572	18.3538	29.0213	24.768	26.0843	24.8018	23.9372	20.4851	12.9044	20.9455	18.2987	16.6016	14.8724	27.8055	21.6532	15.7092	16.3951	8.7376	30.6616	17.6319	17.4622	25.8252	21.5373	22.3929	11.7248	20.4705	8.92763	21.7929	30.1709	33.0911	25.2634	17.5911	26.0718	11.8978	20.8267
IPO11	35.3616	22.5573	23.9569	35.6521	33.321	31.9529	30.616	31.7498	28.8848	49.282	33.68	35.8094	35.1279	18.1917	24.0135	36.9174	39.5716	31.4768	29.8029	36.9313	37.3808	28.292	31.5905	42.7679	30.4825	46.2651	27.7353	24.144	32.4936	54.8213	34.5231	25.1548	20.889	48.2501	22.8922	29.4445	32.4768	38.8212	22.3784	28.4467	26.6688	16.0444
RPS10	6.23044	5.50313	6.96325	3.1365	6.71086	12.0805	7.23273	12.0308	4.91671	4.23741	7.27203	8.62323	6.91707	6.91048	7.25866	6.1014	6.23215	6.11457	7.14757	6.19977	5.204	5.81325	7.24678	7.67566	6.54737	5.66179	5.55707	6.38287	3.87581	7.30039	5.52136	5.96527	16.1509	6.15031	15.6494	5.39576	6.01551	4.24686	6.56724	6.64666	5.67014	5.5147
TALDO1	187.764	176.803	211.423	175.014	190.291	166.097	193.169	180.926	140.174	169.331	152.346	136.122	183.432	141.501	196.197	177.481	176.78	128.804	180.421	161.884	168.941	204.747	224.526	184.836	127.187	145.41	138.566	162.692	222.424	123.578	173.097	150.123	147.545	147.723	184.724	176.513	172.045	182.223	164.945	188.069	164.775	133.646
P3H1	60.7385	81.7875	77.0798	57.6641	85.8047	61.5149	98.2875	76.188	76.7532	67.9713	49.6398	127.48	115.833	68.6908	70.3088	98.2098	74.6189	113.401	74.7523	117.092	95.6285	101.083	73.7108	99.1606	112.038	54.7895	120.048	55.4299	90.4933	81.5211	98.5624	50.3111	60.9743	97.6405	131.263	213.549	100.918	111.559	61.1037	202.57	108.912	73.3626
LOC101093946	0.820455	105.495	62.7105	31.9784	-0.704095	1.3445	31.5563	50.2945	0.51434	63.0865	52.1547	48.5183	64.2957	39.745	42.5271	-0.48291	36.7146	0.11103	38.9049	-0.911311	24.5134	-9.85e-07	38.5972	1.63462	-0.64386	1.1194	-0.672036	-0.786416	39.1836	50.7299	0.250948	-0.328112	24.4735	-0.64738	46.4929	-0.00832475	-0.305874	46.3981	35.8483	-0.156646	-1.28618	-0.261662
A0A5F5XJM1	42.5758	138.482	206.726	41.2047	18.7116	108.94	40.7028	122.339	66.9733	154.735	156.759	99.866	104.331	25.0663	58.9177	34.489	124.534	67.0725	63.7329	37.1061	90.2853	25.3123	79.2908	76.2482	39.247	42.8985	67.0598	32.113	119.618	195.393	102.219	24.5848	95.2195	28.9855	37.5109	72.5271	32.2882	164.967	27.6335	111.654	26.5375	21.9056
ABCG2	43.7605	286.749	240.803	45.979	127.083	51.6857	60.27	64.6224	122.912	57.2823	371.315	138.884	68.8883	57.3165	102.342	72.8427	92.5729	179.586	375.015	182.421	55.4215	71.8225	85.2639	26.8389	110.309	56.7518	48.0471	150.539	135.077	204.977	42.3302	144.402	90.2732	91.2234	87.9739	68.1443	136.367	113.274	56.3738	39.7708	90.8042	42.2913
PGRMC2	38.6617	31.0943	48.3972	24.8426	37.5876	40.4216	57.884	47.8483	31.9711	50.0819	39.2779	46.1744	40.2454	19.232	11.9206	69.3578	35.8917	29.2977	44.9558	24.9849	47.2244	23.5864	30.7709	40.7367	42.6989	39.9965	26.3618	18.9103	42.9086	44.1802	21.5796	44.8755	23.4813	32.8739	47.2705	22.3643	14.4818	41.8509	29.7022	21.1837	32.7152	26.3164
PCOLCE	14.4466	17.4656	16.9814	13.7938	8.86116	13.6717	13.2265	19.0266	8.16271	19.9811	17.3873	18.9673	14.5135	16.3257	50.3631	11.4211	16.0489	27.0555	18.4544	16.2327	17.0308	18.6074	15.1522	18.3606	19.5124	13.7816	13.8973	10.4352	9.05473	14.8429	16.5332	12.3081	14.0406	40.6015	18.6667	21.13	370.575	15.913	14.6281	22.2761	6.00165	14.0186
A0A5F5XK42	25.3626	53.1772	41.4603	43.5284	73.0647	69.0503	34.9097	46.0922	30.3673	41.6321	23.7121	45.8736	55.8443	72.4893	43.2627	40.8086	40.2758	39.7751	44.7208	66.147	148.806	29.8893	35.4076	46.7172	174.071	93.1711	34.2673	50.4821	40.8441	90.3945	74.7773	398.442	80.0494	124.465	528.13	79.0452	596.601	94.4889	337.253	59.5267	125.191	98.6575
A0A5F5XKA4	111.726	76.0689	118.728	201.237	60.7075	95.8142	87.8696	86.2149	92.0363	275.913	57.6426	110.931	98.2113	88.6783	204.464	85.1321	160.641	182.94	94.1796	86.7536	81.7346	115.206	41.8079	161.774	74.6817	93.734	250.961	54.2256	75.7685	119.496	159.043	37.4329	70.9885	90.4237	45.8333	152.467	156.692	124.941	56.1308	136.35	17.9949	86.2302
CLTC	130.603	117.919	139.769	123.454	125.752	145.631	121.776	135.806	110.3	167.538	124.595	162.422	163.842	128.477	115.627	101.789	127.964	117.491	131.218	117.187	136.518	124.855	135.572	148.262	132.664	168.041	88.6819	107.804	126.95	155.407	137.866	114.448	131.333	131.023	138.423	124.276	128.662	158.038	129.452	122.341	107.783	143.007
H1-4	19.7056	155.585	90.4293	19.2682	13.7186	19.5489	9.50762	29.5582	33.0153	26.8256	38.2394	13.068	4.80924	20.1352	31.4622	20.3818	58.4106	43.2309	122.532	24.9777	6.80846	8.34699	23.2494	16.9945	45.6653	10.423	21.6666	31.7654	16.9166	64.7112	32.3809	38.6598	43.9182	34.0889	21.1837	25.6672	15.9851	23.6503	21.3776	15.9162	20.171	10.4237
DENND4B	33.3188	41.6892	27.5626	64.4971	80.2113	33.7153	28.7035	44.2377	26.497	71.4958	38.8584	44.6495	53.5937	55.9284	40.5208	63.844	32.7192	55.1459	52.2142	77.0682	63.3497	50.935	57.9798	82.7405	70.1973	28.3025	114.611	63.5032	46.8311	70.9295	79.7854	59.5858	39.3773	73.1836	49.5947	56.7728	76.0809	45.3306	51.8066	56.6162	45.3069	37.3273
A0A5F5XKU3	0.00408789	-0.00048628	0.000429544	-0.0673412	0.103369	-0.0999091	-0.0967535	-0.00040495	0.0143615	-0.119543	-0.000384833	0.000568387	0.0291265	-0.000473273	-0.000909912	0.162312	-0.000198968	0.108076	-0.000359373	0.141589	-0.0265725	0.0215833	0.00096105	-0.183194	0.366906	-0.00265989	-0.12997	0.166049	-0.0999415	-0.0515758	-0.140611	0.240853	0.134733	0.217022	-0.000984837	-0.00630576	22.141	0.00631597	0.217042	0.0246897	0.140967	0.158093
OSBPL2	30.4928	24.3419	14.9405	23.3027	72.7542	54.9158	18.9175	18.2148	15.7946	48.5361	15.4284	19.3319	19.0181	21.4517	27.9685	33.1317	24.7624	29.2281	13.3346	37.0898	25.0578	29.9521	39.2016	41.7916	55.1629	24.4164	23.415	20.485	24.0204	31.3915	26.8325	28.9518	24.1557	35.7834	37.9666	19.4525	26.1999	20.3751	23.1284	21.9218	32.2067	34.5894
ITIH4	38.9559	42.2299	28.8444	40.7106	89.5895	22.7514	14.3441	25.4682	57.3311	28.5566	12.7027	401.241	38.8644	60.7651	39.8062	99.0318	15.2501	33.533	31.8446	67.4855	106.06	25.5751	26.8045	25.6197	191.267	34.8511	18.2245	27.2375	218.405	28.4649	23.7596	125.093	79.1554	104.02	149.424	53.1874	443.773	49.9433	165.873	46.4129	95.5606	110.432
AP5Z1	11.4489	-0.0393339	0.0347447	0.674957	-0.194128	0.902882	27.2299	-0.0327553	4.56181	24.025	-0.0311281	0.0459753	0.597179	-0.0382818	-0.0736004	-0.253022	0.333955	31.0214	-0.0290688	-0.272475	39.0087	16.4111	0.0777368	0.832281	-0.516552	0.353352	-0.07009	-0.0857449	0.348361	0.376279	-0.167819	-0.266365	0.53859	-0.0593682	-0.0796609	0.344761	0.0934759	0.510882	-0.186282	10.1653	-0.347665	9.74245
CCDC146	98.4304	206.547	176.652	108.772	118.738	58.6081	97.267	98.1966	173.112	112.692	329.268	123.389	99.5613	141.819	90.1504	148.818	159.008	228.476	142.148	535.712	63.5179	125.389	215.382	88.9235	88.143	84.2713	67.7815	286.52	116.529	151.355	61.1595	283.832	195.453	222.355	207.783	87.2448	221.847	74.8534	202.607	83.9385	167.302	130.087
A0A5F5XLJ8	46.4308	111.39	203.506	31.2711	36.3797	30.4786	19.5093	40.9989	23.2292	54.4787	21.8329	26.4323	169.761	448.871	25.0911	34.5626	28.3362	45.8056	47.744	82.6643	253.778	39.9123	56.7273	77.8087	700.249	40.7735	15.2804	55.1065	12.0093	34.5773	33.697	192.106	113.728	155.596	331.429	124.571	1452.43	105.999	339.002	35.0262	89.1925	138.373
ANXA1	14.8467	19.8901	19.1254	27.2451	60.7742	21.693	17.3261	39.3772	14.0163	18.353	23.3485	20.9319	17.4595	21.0913	23.9653	25.6238	18.3148	6.18883	20.617	72.2417	7.44621	17.3264	16.0703	19.3381	147.76	13.863	25.0326	31.6827	15.2985	15.5743	34.4528	16.3965	26.8059	35.4513	17.8069	23.6651	14.9123	18.0186	21.862	23.3875	45.8776	16.1768
DUSP1	5.35859	13.7456	4.16022	8.981	4.11042	10.9676	15.1857	27.4763	5.52311	20.2749	19.4309	37.5884	11.4189	2.66605	7.80094	9.39376	28.1897	10.2661	15.4796	5.30918	14.2156	3.28803	5.93385	33.3832	7.4694	17.911	17.905	4.46228	20.9656	23.6975	52.6769	7.15208	4.73289	16.532	4.17474	35.7299	6.494	18.332	4.71729	13.2653	3.9043	8.69045
H2AX	-0.172327	0.0123612	-0.010919	0.0628435	0.0181679	-0.336052	-0.0594614	0.0102938	0.485502	-0.375658	0.00978245	-0.0144484	-0.441953	0.0120306	0.02313	0.0566644	0.311112	28.9901	0.00913527	0.622417	-0.414617	-0.274285	-0.0244299	-0.322261	0.230502	-0.12897	0.444668	22.3207	-0.170971	0.338459	27.2072	0.215241	0.276432	0.471338	0.0250346	0.270268	0.29214	-0.160552	0.44455	0.14492	0.373119	49.1531
ABCF3	39.517	51.037	44.6932	55.8146	75.2277	41.0529	40.1708	63.2939	47.8054	80.9194	76.244	61.9951	39.1368	44.6385	27.8058	74.128	46.346	63.328	39.8913	76.6643	72.5492	85.2247	42.3508	95.3394	183.403	57.5711	47.0675	58.06	47.152	69.4142	62.1485	104.342	63.0261	93.6149	89.6252	60.1745	131.438	60.628	96.0201	49.9595	63.3957	58.1943
A0A5F5XM97	174.035	151.397	169.717	429.785	801.946	82.1946	86.5679	85.0307	135.692	119.241	106.631	344.469	127.286	190.542	214.504	628.167	117.009	197.61	54.4211	114.114	251.504	124.52	106.9	113.192	440.877	97.3314	1737.77	555.735	70.5394	139.344	243.007	253.646	128.913	215.975	310.316	116.032	724.211	150.568	362.434	93.9481	156.032	120.747
NHLRC2	29.089	25.7879	21.238	25.7992	63.3511	52.3653	21.7897	41.6759	29.4265	60.556	39.9005	34.8107	37.2387	30.977	27.3004	135.692	16.7387	18.0531	23.7197	92.5007	21.3111	35.9233	54.611	32.1089	64.9967	30.6252	17.5107	42.3002	29.9058	28.9732	21.9314	65.6158	33.8865	93.758	52.0123	25.697	38.0899	20.4442	25.5422	26.5839	38.0821	15.8417
UBA7	24.3954	20.389	16.1578	28.3279	29.7981	28.7528	27.9874	29.2249	33.6564	29.242	21.8343	23.7766	25.0739	27.3662	47.328	18.3503	43.5886	23.2605	27.2829	33.8006	42.4428	37.0263	19.1453	86.3835	18.2963	11.3196	34.0879	27.0508	30.3504	32.3564	33.9712	25.4404	28.8364	17.8088	24.6521	29.6077	17.7928	27.6871	19.7437	28.3997	20.1927	22.033
KYNU	105.152	110.743	130.678	68.318	83.8987	95.8622	74.8905	73.4255	74.8654	144.41	65.5615	65.7861	83.5972	71.8151	77.5259	79.59	85.8138	82.1796	84.2385	92.2909	56.9541	134.988	147.895	92.2074	87.0366	82.9195	68.1559	80.3346	71.1788	64.1863	86.6627	56.9886	79.2451	83.6811	99.4919	75.0261	89.3146	68.4456	78.6836	100.637	86.1135	57.3799
RFX8	0.216892	39.1642	106.264	-0.0169324	-0.481853	0.128628	0.238295	41.9371	0.793034	0.513286	39.8226	42.2902	201.558	270.08	38.6937	-0.224011	333.191	405.959	40.8627	369.035	170.953	-0.283767	34.0847	0.550807	0.534561	0.261578	-0.00324169	0.279653	158.008	1.24142	1430.95	0.426943	149.939	374.991	42.1482	0.465719	0.368866	262.73	246.66	0.236143	-0.330968	-0.12624
TF	506.461	611.701	323.514	582.242	528.641	269.815	647.554	406.767	571.211	427.192	356.221	346.019	609.216	913.262	659.742	733.857	576.384	311.437	317.95	578.364	673.66	363.954	446.271	961.962	1519.07	348.949	398.701	412.567	533.329	410.244	405.124	691.925	411.616	678.023	1204.62	494.796	2390.42	531.044	1118.75	324.719	763.349	463.085
PI4KA	32.3813	13.7629	11.7524	20.1873	36.6268	31.5672	28.9259	13.5746	12.3149	29.7834	12.7916	7.06161	34.5049	12.3368	30.2204	32.5539	32.5207	10.2271	13.4608	11.4558	26.2476	24.0644	24.277	28.9487	21.5039	36.0676	33.1335	15.3561	32.0436	37.4198	42.7699	13.4959	14.7497	16.1411	14.3712	37.4845	38.2925	24.7989	21.3866	67.6209	29.1357	27.4864
SUPT20H	275.198	123.134	429.223	378.917	645.856	519.482	454.952	509.933	349.356	256.123	635.683	134.337	694.568	1146.46	895.098	717.347	128.895	741.519	135.276	1156.96	271.08	1529.34	1888.61	724.826	827.878	294.629	871.187	1173.18	577.809	91.0138	278.633	1197.42	1153.81	1373.73	1618.9	271.734	1125.54	211.129	712.2	834.129	778.267	802.505
A0A5F5XP86	35.3167	12.2442	12.1371	45.4236	49.0426	33.5014	37.6145	15.9964	32.4053	21.5121	14.5852	16.3236	29.2558	72.1632	15.9951	55.0232	12.6033	31.907	18.414	23.7167	31.073	43.3828	13.3702	23.3516	145.899	13.1214	40.4507	44.3823	23.4821	10.8397	34.4841	59.4254	36.9259	68.5365	87.0609	42.1649	282.302	43.5088	142	42.3136	46.0604	51.3526
BID	49.7603	43.6587	40.4199	25.5499	27.5583	34.0408	40.0953	51.5743	37.6931	66.7385	48.1385	42.7381	34.2047	42.7172	27.0075	40.6038	49.156	33.2683	35.633	38.1857	39.071	30.8842	35.2915	59.7008	41.0986	38.1029	22.3167	30.2006	42.4328	49.6929	30.5493	21.7219	24.8126	25.933	22.8979	35.2481	31.4325	41.2519	26.7897	21.2573	23.6177	23.3616
C8A	-0.203323	61.2748	41.093	-0.189567	0.0944928	-0.0575603	-0.118485	44.4517	0.17803	0.284379	42.2894	44.8118	0.0277089	60.7198	40.8412	0.198458	38.8211	0.695648	60.6791	0.577631	0.115949	-0.462388	35.4864	0.0281017	7.81727	0.156985	-0.429717	0.319756	-0.0385932	81.7084	0.124982	0.559525	0.297574	0.612241	43.7909	-0.0455996	34.5089	0.245327	34.0614	-0.196224	0.0881873	-0.00458684
USP14	108.309	89.6883	109.173	112.061	104.072	101.727	91.4307	135.91	107.855	173.609	134.283	143.127	121.343	93.1082	84.9704	105.128	152.156	106.218	100.294	92.0768	113.676	91.9594	111.743	162.074	108.583	146.802	98.6043	90.0647	133.433	131.461	113.717	75.0471	83.7665	77.2291	100.487	96.4938	106.318	115.398	117.94	81.7507	99.0817	89.2683
GPR108	448.995	48.1136	59.3446	73.5026	92.8299	42.6285	55.2547	37.0427	69.079	26.3626	30.1951	66.5046	237.742	86.8634	74.1017	192.678	909.209	71.7495	39.7734	13.0531	62.4304	193.152	43.2429	426.978	53.5994	47.0401	86.2399	44.758	48.7939	56.3542	57.0386	74.6355	47.5268	69.4498	90.6946	46.511	189.618	60.2521	100.072	45.3	68.3229	45.1384
GSS	120.232	105.336	122.461	122.844	131.711	128.093	125.845	162.509	91.3371	130.421	107.276	144.184	153.752	88.602	110.833	129.338	157.394	91.2081	143.968	143.018	139.836	130.127	166.645	172.937	99.7757	124.537	130.373	123.165	166.216	120.236	147.67	97.866	103.508	107.639	113.818	134.998	106.211	112.556	99.8558	142.485	129.303	90.2732
TAGLN2	179.786	180.709	124.182	181.498	170.796	175.093	168.221	186.933	149.257	153.552	105.535	202.853	121.519	145.048	225.829	144.492	114.115	107.182	193.045	111.594	173.005	122.984	101.845	164.071	115.942	124.664	193.966	106.522	178.302	136.48	186.332	126.471	120.207	150.806	88.8399	160.97	104.749	110.821	118.341	147.872	126.313	134.756
RAC2	47.9159	42.1873	50.763	79.5664	82.5153	72.1623	54.6888	79.1231	58.3986	60.6415	49.9065	57.3242	46.8756	59.7439	67.5258	62.561	46.4114	56.0349	39.4743	55.382	53.4308	60.6794	61.3598	59.0718	82.8917	73.4898	74.5871	59.3463	49.1528	61.6683	79.593	61.1222	57.608	56.7184	66.5947	87.9649	60.5003	53.5853	58.0725	80.4781	77.2321	67.7057
CUL5	47.0532	54.0179	56.3983	48.853	39.943	55.169	51.8952	59.0326	47.9907	72.1289	54.3312	59.2757	58.2795	37.5721	39.7567	36.9788	55.305	56.6628	55.278	47.0522	53.5765	49.084	57.7099	73.2352	43.3347	67.4663	51.2714	38.1497	60.5618	62.6442	58.6691	38.5714	45.5461	57.5252	46.2907	56.5737	44.5439	58.1526	47.3976	44.4184	38.9704	43.069
ANXA6	48.2603	57.8055	52.3692	59.4787	36.8967	62.8521	70.8035	98.6501	53.8114	76.3639	70.7446	47.9254	63.1483	39.3562	51.7183	46.8222	92.9586	51.4789	70.6472	35.866	46.7347	49.4619	40.9466	41.0182	37.1929	51.9571	40.8766	34.7087	61.2571	55.7356	74.4654	43.9695	60.8295	33.3756	44.8285	57.7514	30.4393	48.6777	60.0523	67.1436	41.7834	50.1643
A0A5F5XRP7	0.0378531	-0.0818118	0.0763729	-0.19708	-0.103804	-0.0747791	-0.0926448	-0.0701149	0.0354747	0.0995976	-0.0742531	0.0945607	0.281228	-0.0748443	-0.149448	0.051481	0.102711	0.125382	-0.05886	0.0403909	0.189922	0.03569	0.154306	0.0259353	0.331803	0.222177	-0.197068	0.0597395	0.0527495	0.128858	-0.171237	0.157749	0.0578598	0.0380133	-0.153105	0.205879	53.2974	55.1174	0.144821	0.0803208	0.102918	0.118237
A0A5F5XS16	58.7091	21.1183	31.3063	11.2511	70.5349	83.862	60.8113	28.0179	59.2821	133.025	26.1075	2245.31	105.832	23.3345	24.8406	80.8914	83.1871	96.2328	26.601	82.5018	116.927	96.1466	23.0327	1142.89	113.551	117.019	79.8546	65.22	101.767	103.171	102.155	112.853	16.2368	79.4321	27.269	130.833	170.297	124.551	67.0886	196.537	22.4164	83.1198
PRDX4	46.1315	31.0489	30.3867	39.9077	51.4591	47.3171	29.3225	40.9831	45.9727	57.62	41.4792	44.7464	41.3797	42.3124	27.3726	55.5204	50.0933	58.7736	35.6053	26.3652	44.5623	36.4275	35.7118	51.2166	40.936	59.4954	52.6024	18.3386	37.418	80.0091	96.4486	47.4365	17.1382	21.3054	51.8858	36.987	35.1629	26.4978	18.4865	49.8662	34.3339	36.0358
A0A5F5XS70	30.725	77.2951	127.028	41.4308	15.7217	61.766	37.7288	87.1783	61.9267	140.159	108.95	71.4757	70.2809	38.7052	52.4245	38.2989	86.5417	77.0521	69.9402	53.3071	50.9845	28.7669	60.4447	61.7879	35.5884	30.4803	32.9994	39.5857	58.3577	89.1935	37.8215	33.6496	46.4583	35.6868	22.9872	34.8549	20.6324	59.3427	22.6809	34.0077	34.8072	27.3341
LAP3	58.3341	43.9863	45.43	22.5006	73.5285	21.2781	47.7292	36.9801	36.439	48.2093	37.4476	42.2848	44.3985	34.1498	39.7458	52.906	24.306	29.5836	40.7556	26.6553	89.7508	28.6658	34.1784	44.213	39.5431	49.3015	50.2984	38.85	44.3944	34.4183	51.7913	28.4312	33.7304	42.3868	63.018	53.19	27.1165	52.1394	34.4004	81.9124	50.6476	50.0576
ELANE	58.344	109.696	124.734	76.5994	113.956	82.949	63.2258	76.8702	81.6363	58.8901	86.9202	97.1733	67.2401	72.8649	77.9752	97.8278	75.1677	53.2904	94.3974	108.603	38.9202	43.6412	62.8736	88.9792	194.091	84.2461	29.7297	86.2602	59.153	90.6783	44.3147	122.974	102.653	116.611	168.701	32.5052	84.6938	40.8596	41.8823	57.0649	98.0737	86.6992
PPBP	304.328	343.29	238.227	326.923	210.475	398.995	363.876	257.313	281.009	235.536	164.404	372.702	230.18	264.445	189.338	262.036	264.301	161.665	356.121	193.081	443.17	197.643	149.706	344.146	171.469	205.085	140.616	181.155	228.175	262.207	450.794	175.316	245.497	194.485	117.853	239.533	139.994	264.118	139.398	358.313	187.348	231.777
GSTP1	2521.52	1543.05	2430.54	1735.81	1890.77	2381.43	2560.37	1486.6	1359.03	1526.91	1650.33	1501.6	2674.83	1629.49	2669.42	2704.86	1387.74	1440.77	1878.56	1593.78	1513.25	2379.89	2189.52	1567.17	1433.53	1557.19	1905.27	2228.12	1932.84	906.079	1173.13	1719.7	2103.25	1253.76	1882.18	2679.91	1937.17	2120.09	1666.12	3493.99	2377.65	2042.49
STAT5B	57.8536	71.2634	63.6933	66.5346	55.987	62.9593	65.3777	70.2588	48.6587	66.7161	70.8102	60.997	64.4348	44.9119	56.1529	19.9943	56.2241	55.2229	65.8566	35.9502	89.1526	69.1956	52.3901	85.9612	51.5841	75.7359	50.9818	42.5153	63.2095	62.9578	51.0376	34.7973	42.3396	45.7918	44.5602	56.4145	58.5204	59.8871	47.9752	45.8639	48.8858	46.6759
EMILIN1	0.172998	19.1247	11.884	0.689067	-0.0195619	27.4541	0.287454	13.3107	9.47396	0.36394	8.64816	13.2667	0.0945592	11.3113	12.5365	-0.590719	-0.0477915	0.152379	42.0513	-0.0660051	16.1877	-0.0455704	10.2757	0.0788983	0.266841	8.94822	-0.807826	0.215308	0.234745	22.517	-0.327266	13.5815	14.9016	0.832703	12.8826	-0.530013	0.358904	0.443864	9.79394	-0.434729	-0.574068	7.29781
THOP1	45.8263	47.9673	53.452	42.4061	46.1155	59.37	51.2075	48.0507	45.3705	68.0659	48.6934	53.8275	57.322	37.9594	38.7045	47.8276	47.6685	42.8903	40.1743	33.7455	52.6891	47.1798	64.832	64.4455	43.5825	56.8241	56.9138	44.6502	49.2112	54.6495	57.2234	40.808	55.5662	43.5767	45.1359	57.6883	43.0616	56.4095	41.943	54.7627	44.2017	46.2405
MYL4	8.93937	14.2312	32.4433	57.241	20.2966	14.8277	6.45848	14.1808	6.04582	19.9093	13.6189	14.0259	29.2902	11.811	12.484	7.24575	50.9689	19.6646	12.5113	13.7102	12.9693	14.2863	11.4209	19.2746	15.8527	12.6718	4.97664	9.74822	9.9018	10.5622	11.1712	10.6676	6.68881	14.5215	13.7996	10.0345	13.5283	12.5865	10.4556	12.3643	14.4865	9.14431
ADISSP	147.756	160.73	134.811	143.137	67.8441	163.076	176.598	197.673	142.672	179.012	221.013	192.124	152.246	125.872	120.868	146.076	154.593	131.768	170.232	161.418	159.944	137.086	173.785	207.482	265.736	115.971	147.786	115.806	190.944	139.705	172.117	162.145	107.837	120.761	148.837	232.312	125.194	164.822	86.9691	116.702	119.878	126.839
APOA4	20.7286	32.0427	11.3961	25.1231	20.3685	33.5508	13.4908	75.7276	8.92788	36.3787	29.1286	14.7782	15.0997	36.9759	14.7237	25.2265	98.0231	29.3183	17.3662	15.5402	40.9673	166.149	20.5558	12.3834	48.6054	16.2548	81.4563	13.9497	33.5967	20.4165	18.5989	21.3032	16.3711	37.9145	45.2583	14.6417	61.395	18.5099	49.0101	7.5256	13.1844	17.7689
ZNF532	10.7699	5.26299	7.87202	8.61667	9.9322	10.659	5.19352	7.29458	7.36579	6.38273	3.45125	10.1813	11.5845	5.97137	6.78582	8.36975	5.84624	5.26487	8.10759	7.61962	11.188	9.79346	6.66062	5.83955	8.64037	9.15855	7.48974	7.87315	6.05962	4.40979	6.43093	8.08857	8.02102	8.34559	7.31739	9.48434	9.66115	11.1306	5.31035	10.3971	8.93649	8.63339
F12	57.7715	71.4844	68.7461	95.7485	66.1325	96.3064	148.293	98.7515	263.946	192.367	172.598	75.6254	98.0469	36.1302	96.7962	94.5913	104.529	200.126	72.9948	147.988	103	210.701	88.4181	188.357	165.785	108.292	151.145	85.3675	91.3514	147.787	175.474	48.6984	110.548	132.327	141.014	197.592	132.694	230.191	54.6131	201.483	126.305	49.1667
CRP	475.367	48.4585	6.04046	69.6416	125.609	312.586	153.932	5.95989	59.7751	112.148	101.466	115.627	143.218	67.4281	5.99558	195.854	139.832	90.4862	181.841	239.596	31.8215	5.30641	42.4703	12.1002	165.15	52.3572	71.1427	3.4934	400.436	13.08	13.7188	133.436	68.5378	14.3463	112.682	223.602	365.555	21.2123	91.4106	15.0003	58.8392	73.302
HSP90B1	78.7685	80.7787	84.3934	130.242	107.096	96.2019	91.4947	110.24	102.461	125.869	89.9488	91.0942	91.2544	125.916	136.076	116.381	75.8638	105.5	96.9859	122.851	107.96	135.055	114.338	87.2076	108.812	79.6675	115.639	116.999	81.5092	71.8505	69.995	149.988	113.696	132.382	108.191	77.0292	126.361	71.5395	91.4443	99.8614	99.2458	116.227
ACTA1	1126.44	1114.07	1052.72	1348.39	1186.69	1670.82	679.904	1341.73	686.559	938.149	1006.64	947.678	920.422	779.694	537.786	359.29	601.626	667.273	1471.02	684.348	1386.57	512.097	343.091	713.21	421.47	789.72	719.671	498.723	620.115	659.901	680.21	869.352	563.588	1034.87	487.897	537.657	452.746	747.491	216.467	461.805	359.864	425.671
A0A5F5XWQ4	-0.226312	51.8638	27.7769	-0.328408	0.508877	-0.345748	-0.357202	30.1168	0.139824	-0.518079	28.4326	30.129	-0.182679	25.7545	27.4102	0.496788	0.0825487	0.538413	29.5502	164.497	-0.242131	-0.0792753	24.4623	-0.416136	401.86	-0.304678	-0.18987	0.715362	-0.415325	-0.0810302	-0.205953	0.955644	0.338866	0.998746	316.252	0.0236031	254.219	-0.133033	23.084	-0.0810777	0.624518	0.103104
A0A5F5XWS1	64.9334	69.1089	182.407	127.846	50.8543	56.6964	66.4169	198.619	109.376	223.584	158.184	154.727	161.677	80.7934	87.8469	58.8893	127.542	89.9075	73.6584	143.085	145.152	44.4368	193.786	201.421	68.9991	19.8125	61.0356	83.5746	117.098	169.692	96.1176	84.3148	56.3755	89.1482	101.775	63.1237	42.953	202.526	71.1932	72.6933	64.7738	71.3874
GSDMD	96.715	106.881	111.969	108.645	89.6644	101.078	127.906	145.146	132.406	152.973	142.739	186.357	131.021	91.4488	99.5994	92.9216	169.003	166.399	130.597	77.2985	123.001	125.723	129.97	189.597	74.3176	111.853	124.326	100.907	112.425	133.696	92.4807	76.379	91.7062	82.1279	89.8034	105.689	102.733	112.582	79.1679	134.468	88.9389	106.215
OSTF1	3.42374	3.76433	2.58955	3.70693	3.34432	3.20853	3.45074	3.53138	3.53321	3.21495	4.93797	3.39263	3.32271	3.15451	2.87885	3.48221	3.53819	3.37063	2.29085	3.55257	3.26576	3.27176	2.59199	3.16174	3.28219	1.51263	4.37687	3.46362	3.3244	4.16921	2.72958	3.48674	3.40847	3.5191	3.34194	2.71664	3.09126	2.79357	2.88275	2.56444	3.0417	2.71735
RANBP1	541.199	353.584	383.252	300.324	282.32	338.917	433.754	316.618	295.818	374.166	320.922	381.405	531.224	258.251	283.099	341.001	365.006	340.402	316.929	236.649	439.46	342.36	336.182	429.955	301.863	491.434	329.16	256.537	441.345	282.083	268.746	195.986	256.195	210.218	255.352	358.826	287.949	457.99	194.12	396.82	265.928	276.625
PRDX3	74.9548	119.088	62.258	95.9236	41.443	95.0385	111.909	142.096	76.255	110.686	65.368	136.213	56.3875	66.1272	93.3724	37.5048	48.3167	36.0177	83.0693	29.771	132.89	59.4278	43.6413	81.7158	36.9656	69.9985	64.2854	37.4143	72.1847	73.8428	77.2532	40.1177	68.95	47.5119	26.8875	56.3396	27.24	68.9142	49.6093	43.6331	35.62	59.2598
SEC24D	3553.86	2400.83	2851.46	4079.9	4809.74	5512.74	1962.59	3156.74	2732.12	3705.2	2528.83	3088.86	3503.63	105.574	2263.04	7921.45	2807.54	2680.24	2318.02	3397.05	5462.43	3786.9	101.83	5848.43	4360.76	4350.73	2577.82	2950.32	1713.7	3026.38	2836.39	4074.64	2157.36	3873.82	7284.73	2769.72	3549.89	3398.86	95.1082	2782	3624.66	2412.62
NELFB	70.3719	78.0062	86.6496	78.2942	128.916	69.311	102.391	75.6512	65.1701	97.3853	84.0614	84.1435	82.8002	65.8702	70.1505	108.101	85.1352	73.4138	77.1187	100.366	80.2005	94.2266	111.052	105.895	112.753	86.7645	175.769	97.4734	109.9	98.9111	113.088	116.329	85.5119	97.8981	77.0693	140.217	119.604	93.8703	73.0696	104.203	103.393	92.0497
ATG4B	38.0645	38.7554	40.5274	36.4341	45.345	44.2772	45.0025	53.8883	43.1241	57.941	37.0456	38.759	41.2776	38.9117	35.3358	35.8473	54.4091	52.7256	39.6818	29.3476	41.433	45.4294	35.9059	50.3505	80.2045	45.8083	47.5853	34.0789	36.6629	47.2	38.6074	31.557	37.8767	29.2581	35.6147	34.0565	44.2793	40.2411	35.5325	36.9295	37.0552	41.377
ACAT1	40.8908	17.9317	28.0802	47.3627	67.6194	62.8259	32.6494	47.5581	34.8065	34.7302	29.4262	28.5346	27.4182	33.7996	35.274	31.5961	24.0366	31.4522	29.4196	38.6513	61.4137	45.8997	26.6336	37.3778	40.2964	39.6689	36.2213	39.396	35.4698	25.913	22.1166	37.6479	30.707	44.6049	55.871	24.9221	44.979	24.558	32.0749	43.5048	42.5306	25.4682
ZFAND2B	18.0619	22.6217	18.8208	23.94	17.8857	29.3476	20.5266	48.5054	25.029	67.3857	24.836	69.7547	34.3618	33.4875	9.179	23.6265	28.6072	50.5025	15.6363	22.8898	21.9123	16.679	32.2317	76.1418	13.7468	20.0161	18.5075	18.0191	36.1376	46.5979	42.2396	17.4959	15.5834	20.3988	50.9483	26.7182	10.9309	31.0056	8.14428	30.3043	39.6169	23.3966
LASP1	142.62	96.7087	96.2453	146.097	94.8304	187.285	192.638	108.566	109.142	108.341	44.9778	74.6641	559.718	173.729	89.107	99.1361	99.8163	73.0642	114.858	63.5477	172.205	63.3119	63.2925	137.383	65.4774	102.383	139.864	418.478	208.481	92.8646	124.871	50.4794	107.303	86.5652	78.2354	124.582	81.9674	206.301	60.4851	197.129	87.9328	115.356
PLEK	89.1103	75.1939	50.6516	104.84	106.324	80.6233	81.3226	105.252	63.6599	80.7205	62.3871	89.2576	64.7534	105.305	131.927	95.6167	65.0081	57.1636	81.1389	66.5438	93.0275	83.2903	60.6181	73.104	50.8427	62.9091	101.335	78.4063	80.7546	71.8002	114.247	83.0652	75.8083	108.705	80.5373	74.7355	73.2289	60.2787	86.9943	121.98	78.9558	89.2177
A0A5F5XZ27	3.24091	10.8205	8.92399	4.37827	18.4763	5.96615	6.24215	26.9444	3.44125	2.75504	9.77191	3.33847	5.75483	27.4068	12.9706	8.25103	3.30009	6.82106	2.79105	33.653	12.0584	12.2463	6.45793	1.88455	80.8369	4.35135	2.69812	7.84114	1.97542	3.09192	4.71711	24.4331	17.2852	35.6755	62.4241	11.1482	152.292	18.1727	42.9711	10.7516	43.7998	26.0507
A0A5F5XZ87	-0.288347	47.7696	15.0146	-0.426206	0.503808	-0.212988	-0.462443	15.9468	0.141196	0.262237	15.9898	16.2694	0.111712	17.1637	13.2656	0.545386	0.233657	0.58237	16.0069	20.8965	0.200988	0.172206	12.4592	37.0091	45.1065	0.0719766	-0.433157	0.559691	-0.104854	0.210786	-0.254017	12.4325	0.320683	0.922751	12.5396	0.134892	45.9858	48.9153	23.1985	-0.24646	0.654666	-0.00725488
FABP5	170.669	157.38	161.422	170.663	196.15	196.054	179.101	204.191	166.511	188.515	158.479	193.799	112.871	218.73	211.287	305.936	236.107	321.435	111.117	251.627	120.648	182.564	184.958	205.436	172.525	203.486	262.866	199.889	200.152	218.891	284.632	165.842	129.918	221.493	237.939	320.17	197.028	111.486	169.543	314.605	286.67	240.691
SRSF12	0.0570617	13.8899	13.7689	-0.0609203	0.190481	35.2825	0.0997356	15.2246	-0.0315278	0.336522	14.1542	15.2722	0.217545	13.2369	13.9763	0.0154181	-0.0226688	-0.0590832	14.6023	0.0181035	0.579865	-0.0825703	12.6972	0.338315	98.9366	0.336576	-0.327725	-0.0772978	0.0179632	0.308194	-0.101337	0.248533	0.14295	0.243946	67.5415	0.127557	0.289062	48.8658	12.0153	0.0156141	0.00938577	-0.0183754
YWHAQ	37.1907	64.2285	54.883	62.4911	47.8032	51.9866	92.808	128.681	81.9779	72.9273	45.2024	125.486	70.8096	75.4044	73.6468	62.5174	54.7436	77.0866	46.1722	81.4465	44.1905	101.371	132.784	76.9371	67.5213	47.7059	88.4043	64.0824	94.4	70.3134	139.583	31.8539	75.9566	39.0817	35.4873	58.0487	50.3181	40.3805	21.271	76.6254	58.643	72.5693
LOC101100414	138.931	110.154	75.8341	169.179	392.567	162.383	100.388	224.164	106.689	116.351	109.559	152.182	128.669	132.531	149.226	408.494	97.6369	97.1051	63.6908	307.039	114.386	209.235	168.663	100.646	104.94	128.951	155.118	212.369	81.9295	89.4146	44.2656	228.175	154.575	192.401	231.842	110.886	217.995	107.257	153.535	106.149	237.178	213.959
COPS5	37.7346	41.5105	40.894	32.5118	37.3874	45.8868	45.9116	53.3547	43.8543	58.9999	47.5892	66.0692	45.2035	33.6277	33.4183	41.8609	53.1979	49.9142	41.6298	30.1432	50.1592	37.0171	48.8013	79.7532	38.1858	55.1646	43.356	35.0506	50.7126	58.2392	54.5002	30.4163	31.3342	40.1527	39.3346	44.5465	33.2247	49.4841	38.4964	37.9604	33.1147	35.066
A0A5F5XZV0	87.3561	131.882	138.645	104.512	54.5257	96.8191	98.4033	113.541	79.3329	94.0708	127.694	131.895	148.461	233.794	111.315	216.354	78.5534	89.8659	99.2249	105.4	335.035	83.0921	83.3036	85.1684	428.542	100.491	182.579	57.9568	132.279	120.794	88.4408	191.9	142.055	188.145	379.405	131.325	894.861	165.625	414.264	122.624	134.389	117.774
AMY2B	0.066867	20.8674	22.9872	0.0810285	241.051	-0.177241	-0.114294	25.2765	0.619376	-0.674037	23.6435	26.0591	-0.466128	20.8767	22.7768	0.41476	-0.0464358	95.2058	46.1926	0.947183	-0.629907	0.145192	42.8924	-0.714293	0.504394	-0.383342	69.6464	35.0814	-0.224914	-0.0122652	-0.037832	0.711241	57.2171	0.7014	25.1507	-0.0302278	0.52496	-0.475425	19.2686	0.0997701	0.794003	41.7917
WASHC4	128.489	214.519	273.223	134.3	46.2697	296.89	267.883	280.196	178.879	291.541	253.578	530.588	225.624	122.166	119.529	98.7042	291.291	248.68	296.653	168.014	329.987	132.991	179.918	494.372	134.555	397.822	725.482	72.6076	274.83	296.852	1494.85	45.538	99.0567	67.8072	89.472	751.289	86.3768	373.45	136.316	470.182	70.4553	129.808
RUVBL1	0.195772	-0.00158702	0.00140186	73.6683	0.00304248	0.57953	0.268403	-0.00132159	0.207361	50.6947	-0.00125594	0.00185499	0.0292464	-0.00154457	-0.00296959	-0.062327	0.291572	-0.02269	-0.00117285	-0.283365	0.23978	0.330931	0.00313648	0.47928	-0.176837	0.141895	-0.218903	-0.236389	0.1556	0.319992	0.0917877	0.172239	62.91	0.0742534	-0.00321411	-0.19829	-0.068202	0.0206128	0.323226	-0.112358	-0.341164	0.143443
SERPING1	79.3098	35.2372	58.7422	342.76	94.6124	103.638	88.1239	31.5876	62.5503	81.8064	47.7797	172.035	32.2963	47.8636	47.6415	446.86	91.4356	97.6272	1378.93	33.6091	62.4183	14.7407	42.6234	75.8853	95.8807	74.7315	73.6049	71.7584	55.0014	24.4013	91.187	66.0687	66.2421	181.03	63.4671	50.4502	215.061	45.1046	88.1481	496.698	74.7185	38.2093
MASP2	31.0909	58.8676	21.442	0.420006	-0.034303	1.02272	72.7397	39.2817	-0.0766045	86.4014	19.3833	23.8895	0.654335	19.705	21.845	-0.0588079	0.610209	0.0177453	22.9642	-0.587776	0.625158	0.645528	18.6915	107.026	-0.456633	0.477274	-0.0190473	-0.504555	0.655104	0.143675	0.271884	-0.413701	37.0807	-0.61967	22.8585	0.370879	-0.248391	0.431723	17.3662	54.0304	-0.484646	-0.296864
NCF1	15.682	20.4913	15.548	21.8552	15.5626	16.2153	20.9303	21.3444	35.6069	13.9961	14.0376	12.0842	36.8868	13.3734	13.5408	16.5122	14.9407	13.856	17.3875	17.0663	21.0237	16.2993	14.5927	16.0628	16.7799	15.3396	16.3772	7.89984	16.4084	11.1485	15.2689	18.3979	16.8056	13.1532	11.2659	49.7867	15.6756	14.7389	11.3572	12.8729	14.7054	14.9801
IPO9	31.6775	33.5581	40.4576	26.0627	23.7844	43.5289	34.7582	34.6029	32.3493	41.5211	38.2116	42.0063	41.4436	29.2145	28.6436	27.908	33.7926	30.115	32.406	26.0073	42.1864	35.0429	40.4315	50.863	36.7468	47.2137	23.9445	24.3803	39.1968	43.7778	24.7957	27.1793	27.4941	29.1778	31.5117	30.6074	33.5245	38.5637	23.036	27.5767	22.4766	30.6421
RAC1	95.9841	93.6362	116.375	75.4427	72.0885	121.187	93.6524	85.1452	85.9106	104.448	89.4489	107.358	138.061	72.7549	81.5331	80.1213	87.4562	58.3585	103.367	69.3375	123.981	82.2043	95.1516	106.979	61.6365	120.355	82.6918	71.936	117.456	93.6841	87.9706	69.8759	71.7687	85.5263	97.7771	88.8388	79.1078	113.715	68.5615	108.452	70.7252	73.955
HSP90AB1	468.246	429.785	504.303	470.766	379.063	568.754	513.314	520.981	484.259	733.989	424.342	673.248	636.934	390.063	483.453	377.41	595.228	394.862	547.152	325.863	723.536	445.7	486.575	705.845	390.473	660.306	318.603	310.856	634.697	656.52	491.307	388.269	425.428	356.377	352.237	377.416	348.15	667.586	491.156	396.25	332.761	409.04
LBP	0.163253	24.8792	24.1851	0.281952	18.7492	0.0249273	-0.205851	25.8213	151.773	-0.546289	115.037	26.1041	-0.177068	20.7014	55.94	156.988	-0.194548	0.0687284	84.6998	1.02112	-0.249803	0.386017	20.1174	-0.725998	1.24889	-0.523061	-0.433935	1.1401	-0.213792	-0.0990432	-0.553836	110.306	12.7325	1.14261	6.61476	-0.504372	33.0907	-0.450508	4.69091	-0.285553	0.772194	0.689801
CTH	38.0744	31.8019	43.3658	42.8877	54.1528	40.013	36.1731	28.71	35.7425	69.43	37.0847	33.7766	33.9352	43.0909	36.5786	48.3451	40.3664	35.5467	37.3697	29.9928	24.4153	56.7595	59.8482	54.5442	39.2281	32.7473	42.0779	27.3955	28.8955	24.3969	46.0185	43.4934	36.7102	49.6692	37.5602	43.9693	46.205	41.1116	50.5089	44.7891	51.5602	29.6229
TKT	555.308	470.113	428.87	484.436	584.693	615.819	428.102	517.974	478.307	592.786	390.736	542.202	637.717	426.033	471.359	636.044	518.948	401.726	459.561	425.48	579.005	608.07	620.458	576.423	454.65	477.128	442.101	454.684	545.581	427.65	413.001	444.367	470.174	443.514	491.217	548.909	471.85	503.49	345.121	611.007	466.605	496.124
CRISP3	-0.0440952	10.202	9.82244	0.0563923	-0.0138845	0.0529494	0.0635775	11.1682	-0.191118	0.036755	10.0231	11.0299	-0.0914031	9.78324	18.463	-0.105109	0.183448	-0.111324	10.8012	-0.0104731	-0.0313015	-0.131772	8.85365	0.0430947	-0.154501	-0.0895059	0.613969	-0.216236	-0.048417	0.0226438	26.7307	-0.270244	-0.123713	-0.0492256	11.0466	0.809417	-0.116057	0.0149005	8.72304	25.0716	-0.0395231	-0.10244
PDCD6IP	47.6454	35.7319	38.7803	45.9371	59.0494	48.7007	39.6353	49.2148	31.3792	48.9348	41.7477	39.4719	40.6781	34.4019	39.5234	43.0076	49.6855	42.6399	44.926	39.5765	38.9036	45.6288	51.5251	42.9642	43.2015	50.0735	39.2794	35.6303	40.885	39.4096	41.1451	41.3859	41.5545	41.134	46.5661	50.259	40.7838	42.0336	42.1594	45.4729	40.1098	38.3783
A0A5F5Y223	0.0939185	31.3091	47.0782	0.0274147	0.442428	0.30421	-0.167318	33.3899	15.2228	84.149	31.8833	33.6974	0.364258	28.7756	30.4376	0.373321	0.0751472	0.405652	32.7225	0.780221	96.813	55.3418	27.0106	0.536262	36.9805	0.201969	-0.791102	79.7535	0.0627808	0.505357	-0.823435	54.8052	0.847289	0.883698	32.8352	-0.0179605	48.2394	24.1174	32.0019	-0.257381	0.388574	0.401999
A0A5F5Y249	-0.0833942	0.00648763	-0.00573069	0.0366322	0.167705	-0.0679324	-0.0904639	0.00540257	0.118122	-0.164524	0.00513419	-0.00758304	-0.120687	0.0063141	0.0121394	0.13578	-0.0993095	-0.0442825	0.00479452	0.311301	-0.0786956	0.0535016	-0.0128217	-0.232126	0.385342	-0.164333	-0.10695	0.246627	-0.0507945	0.00794251	-0.138741	15.3104	0.306751	0.383612	0.0131391	-0.0894378	0.239906	-0.0842635	0.27331	-0.139801	0.150013	0.14096
FHOD1	43.7875	43.2531	37.6967	45.6499	47.7928	46.4134	40.8434	42.7924	30.1131	47.0136	34.2667	41.5767	34.249	34.5135	36.1092	37.1577	35.1899	38.4009	42.6986	38.607	50.0119	41.5973	37.9594	51.2401	41.273	38.7166	25.6549	29.4549	31.469	38.3018	28.0288	40.5533	31.2899	49.2022	34.5984	25.5397	32.4224	39.8195	36.5377	32.2815	37.9032	34.2373
FAHD2A	137.539	77.3366	84.3318	220.675	345.582	118.265	107.918	169.427	120.261	133.96	75.6545	124.087	74.7918	169.076	134.237	281.534	77.1375	207.206	85.1707	204.532	122.993	215.135	231.189	191.235	210.099	92.7386	105.726	234.277	140.337	108.659	201.58	259.515	128.882	539.954	208.961	150.349	187.67	72.5029	119.109	152.379	326.747	162.735
DARS1	51.5041	48.8394	51.4758	45.4179	52.7831	46.2957	41.7382	47.7721	36.2184	52.7053	37.2816	38.023	56.994	38.2302	42.8545	45.0982	38.2345	36.0876	41.4734	30.43	46.2292	53.5391	51.4206	47.0566	35.3939	51.6951	35.4311	43.6702	47.8931	37.9418	36.3247	34.6034	44.0629	39.3117	41.757	39.4125	55.4182	49.0729	38.5917	37.5658	41.2501	40.7548
NANS	26.4823	27.6632	34.0357	31.6967	30.1315	31.1968	29.9214	33.8529	32.2014	27.7049	28.6232	25.882	39.7864	25.7004	25.6784	43.8429	22.4377	31.9539	20.6099	20.9811	21.0582	36.6968	26.1394	29.7406	25.9273	26.9758	24.7596	31.6213	26.2401	23.5579	23.2222	25.542	32.4907	25.0661	22.7587	36.7713	31.3026	26.3479	30.3014	34.6581	14.8546	29.3917
A0A5F5Y438	103.657	329.37	406.242	161.711	94.6624	111.282	132.106	127.34	175.677	254.713	331.569	163.441	132.545	127.127	110.697	176.572	267.701	262.354	281.625	259.531	91.4763	119.647	73.9781	72.0202	155.376	148.84	232.817	176.973	126.221	176.05	162.66	158.085	155.85	160.497	135.097	243.441	175.245	206.448	146.931	190.309	148.77	117.265
AHSG	115.353	33.9374	49.9834	139.389	30.3622	113.138	28.8047	678.232	101.11	9.73508	95.4854	71.9966	60.374	108.404	208.882	110.759	94.1135	127.188	57.5798	102.007	109.07	36.5304	46.5226	22.0089	186.531	116.829	18.5784	85.3982	735.733	79.499	45.476	129.839	55.6952	102.834	157.763	116.32	432.414	89.5487	159.774	128.522	112.434	88.3241
QPRT	247.962	171.557	221.536	201.947	446.045	240.18	213.866	212.5	168.479	218.528	201.014	195.549	274.875	250.034	241.786	386.546	241.564	204.66	218.655	302.658	231.32	265.555	273.835	244.051	334.805	279.772	227.594	270.629	243.676	180.646	194.867	235.348	228.006	240.154	319.935	217.978	230.714	168.607	217.118	209.588	379.181	252.777
A0A5F5Y4V7	0.0738208	21.9778	21.4387	-0.145893	0.117783	0.0732908	-0.120549	24.2821	-0.0483176	0.219729	22.3667	31.6992	0.244057	22.2202	22.0173	-0.00859386	0.0639271	0.127562	23.0829	-0.0884494	0.133894	-0.0166746	19.5244	0.137099	0.307434	80.7699	-0.268573	-0.0100446	0.0685033	0.103293	-0.133965	0.0808213	0.0114888	-0.0348311	23.8106	-0.0320348	34.2039	0.223436	18.6798	-0.0822403	0.0601695	0.176644
C4BPA	957.653	37.1583	95.4639	1924.12	149.089	81.653	701.312	521.213	426.68	917.261	696.647	921.224	386.887	198.375	536.104	269.812	584.927	295.115	102.024	224.94	323.626	227.588	827.969	1252.83	488.282	962.609	534.703	133.592	411.585	445.858	620.288	315.299	94.3934	929.218	163.344	96.1664	375.908	19.2467	299.549	154.093	351.149	165.541
TXNRD2	845.556	638.316	958.117	579.075	538.889	494.701	613.63	469.679	395.763	637.151	585.001	434.855	684.337	466.972	482.935	611.422	658.514	568.131	489.182	506.417	522.276	597.901	747.752	483.639	445.016	545.63	513.415	614.754	558.924	436.953	482.177	456.309	501.728	370.105	674.091	768.05	549.224	560.709	462.912	679.62	571.957	606.176
DIAPH1	43.1251	50.9512	41.4712	38.0396	21.1816	55.4147	40.4047	73.702	45.7535	74.614	30.7567	49.3564	42.2085	29.094	33.0642	24.3837	44.8397	32.34	43.9888	20.9578	62.151	33.222	30.5754	41.6798	19.1572	46.5469	28.7058	25.6319	38.598	57.4152	25.0122	21.5719	29.4361	23.3262	24.7565	38.7794	25.6344	38.4458	32.109	24.5048	12.8233	33.2413
LOC101089568	-0.598733	65.3122	10.5314	-0.0446451	0.295603	-0.270093	-0.424579	22.6281	5.16935	-1.15331	21.4778	22.7832	-0.887169	19.1359	20.7185	0.236316	0.53745	8.21424	78.9712	85.8591	-0.501975	-0.223428	17.796	-1.25874	35.3128	-0.910324	-0.468125	34.2803	-0.622361	44.7268	-0.577133	27.2183	26.5453	23.1936	21.9228	-0.459649	1.34592	-0.373694	17.0408	-0.536991	0.641956	0.819346
AKR1E2	177.661	167.042	155.057	173.072	320.808	189.091	161.49	185.7	136.735	206.59	153.244	193.809	237.405	166.319	136.944	158.636	202.956	131.144	129.197	146.155	199.814	156.96	207.692	235.474	266.079	234.968	132.274	157.529	205.465	164.778	172.81	181.57	52.7381	169.132	195.744	141.487	191.678	190.662	44.104	171.305	247.202	167.058
TG	14.9047	-0.0106836	0.00943708	0.412648	0.0803181	0.213711	0.305007	-0.00889676	-0.238509	17.7231	-0.00845479	0.0124875	0.157604	-0.0103978	-0.0199908	-0.0260047	0.507174	-0.0187053	-0.00789544	-0.33	0.125939	-0.0279199	0.0211143	0.773016	-0.411118	0.27581	140.259	-0.501913	0.350791	0.0502949	10.6198	-0.488328	-0.305727	-0.523429	-0.0216369	0.738373	-0.401312	0.138762	-0.0360965	0.49746	-0.253791	-0.247059
CST3	-0.301054	38.4691	37.2534	-0.346045	0.277494	-0.660936	-0.464291	41.1435	0.604281	-0.508219	38.3891	41.3898	-0.256723	88.9116	87.7211	0.374755	0.11153	91.9305	41.0439	118.029	-0.491705	0.117469	32.9141	-0.429535	1.07924	-0.222683	-0.0154253	1.07158	-0.267622	0.187144	-0.39272	60.2776	0.538092	0.961369	40.8486	0.185301	0.794621	69.8296	32.0419	-0.123817	101.9	75.054
CAMP	89.5255	105.714	114.558	171.946	175.596	124.729	118.455	147.844	83.9775	101.262	110.677	74.0237	112.145	143.41	142.106	120.858	115.599	84.0429	105.693	110.482	79.752	99.3807	71.8946	85.1039	115.054	80.7529	110.438	115.728	64.4586	98.7288	227.496	129.701	98.924	136.592	164.097	127.635	110.7	128.776	127.766	144.549	114.589	116.047
TCEB1	27.4444	42.5556	37.1892	30.2658	29.8739	25.1046	25.0568	29.3511	23.8902	38.9505	28.6159	25.8462	26.2145	28.2699	24.9491	19.0908	29.6996	31.1284	28.9109	22.6893	34.6114	30.9116	33.7614	29.9104	29.5404	25.2161	19.8624	22.1549	37.4235	18.4484	19.543	29.1674	17.9731	31.5577	32.2106	28.2301	20.9068	21.7811	15.501	25.5761	30.0288	22.2036
PPID	145.381	149.904	152.163	154.449	144.438	176.837	172.295	195.767	144.971	184.723	185.047	199.59	183.691	139.372	131.898	165.643	186.794	160.15	140.602	116.673	184.079	172.039	200.024	234.128	163.045	204.433	163.734	138.3	167.52	147.707	175.492	158.219	148.885	143.606	155.777	159.117	156.632	168.038	152.343	128.003	169.108	148.017
TRIM8	236.975	227.668	108.136	191.005	184.865	295.796	250.638	118.361	292.773	178.947	228.047	312.279	222.917	231.91	298.161	193.771	216.514	271.066	115.092	116.324	356.359	295.527	95.7639	347.944	194.825	317.316	399.051	195.39	260.576	268.771	459.336	171.473	187.486	204.75	178.788	447.088	250.659	422.76	208.887	461.932	260.718	372.629
LOC100144393	745.279	643.701	846.328	1762.74	918.594	1549.77	600.794	1111.18	18.5187	1160.36	1094.97	97.4864	720.825	59.665	86.2881	446.269	825.299	651.643	94.0612	33.9514	34.9929	1011.02	1089.08	1001.32	214.052	1183.84	36.9507	226.177	1052.24	1189.05	241.297	123.616	216.159	77.032	142.23	29.1297	310.736	287.201	260.625	1006.9	199.35	129.592
FAR2	62.6473	61.2623	47.2656	74.9469	67.6691	54.8748	78.8511	84.9734	56.6383	92.0161	77.9964	121.826	56.735	90.4716	58.3317	77.4461	92.4065	90.1037	68.0847	65.1567	55.203	54.4244	53.124	100.738	71.4224	58.1095	140.508	57.8162	104.51	75.1499	158.281	53.8762	49.1688	97.4134	64.6962	121.1	57.9925	66.0692	93.6596	102.295	82.1506	65.606
HAAO	75.0513	207.382	132.143	70.4237	149.735	112.719	128.372	136.36	100.215	78.0024	93.7117	87.9247	133.829	57.2975	135.272	124.507	71.8901	107.846	120.498	55.2651	77.8789	102.658	92.6133	86.0233	79.5406	55.3654	67.8455	107.83	85.0121	65.083	68.5765	56.8635	75.7356	57.5749	36.6245	137.188	67.9815	65.4077	31.321	94.2837	106.42	93.6306
C8G	87.2084	44.0047	41.8695	73.053	131.112	59.7667	75.7899	44.7584	142.542	60.3243	42.5783	45.8344	55.2554	168.98	112.394	115.748	65.3458	137.88	44.6922	241.905	18.007	147.814	106.681	59.33	118.283	17.1034	121.796	214.633	42.7483	11.8426	71.1789	83.4048	78.9004	124.702	56.4272	109.163	55.8989	12.4217	32.6696	162.281	142.658	91.2136
CSRP1	94.22	94.7574	65.7262	101.877	110.872	133.124	106.3	112.238	83.4121	121.717	88.7719	129.545	100.187	78.4792	110.797	103.262	107.662	70.8545	128.386	85.8876	120.262	117.028	73.9932	115.17	106.09	128.968	115.168	97.9654	91.1231	121.616	117.982	113.714	92.313	100.216	90.2138	114.528	92.2276	114.144	70.3752	113.058	106.44	107.269
RNPEP	87.196	97.753	72.0455	123.953	88.2082	93.344	92.4499	84.8832	84.5314	108.14	74.6055	92.6826	78.562	86.9714	83.4785	129.626	99.3865	93.3019	68.233	53.4704	75.8753	79.812	85.754	116.236	108.964	95.5217	83.8033	97.4657	84.9192	90.9393	97.5009	94.4083	82.5626	85.2491	99.8446	99.6994	95.3706	95.9509	95.4238	75.869	82.2391	116.244
GET3	53.3716	57.7572	46.4969	61.1052	85.9162	65.7339	66.9028	83.1805	41.9523	87.4157	77.2448	96.4688	75.2917	51.4016	54.4567	71.1192	57.3911	58.7247	43.3903	51.8141	54.1473	58.4551	85.013	94.7211	82.0325	78.2749	60.9489	46.8668	63.9579	58.6605	78.7893	60.4473	55.7572	57.5219	67.2484	63.2807	63.1996	58.0536	66.832	60.6365	68.0071	57.1325
PRDX2	12054.9	9645.54	10919.4	9267.2	8428.87	10288.7	12134.9	12272.4	9533.56	13229.4	12865.7	10910.3	11338.6	8863.61	9188.39	9720.29	11002.4	10557.2	10163.9	9482.3	9791.88	10696.6	12234.6	12724.9	6114.02	10590.9	12527.1	9120.83	12574.6	8762.81	11682.8	7990.44	8122.93	6500.47	8053.63	10216.5	7437.02	10210.9	7736.42	12318.2	10159.3	8368.68
CALR	170.878	137.764	150.99	167.661	132.547	165.143	145.842	164.436	109.857	189.83	181.183	143.633	160.618	116.575	123.583	143.122	206.715	134.453	184.08	96.8291	152.195	111.368	101.406	116.788	73.819	143.219	130.374	104.671	127.718	153.897	100.365	98.8594	133.05	112.469	178.055	129.456	119.37	170.916	94.6648	137.778	117.673	124.984
C1QB	109.749	6.46287	46.3612	114.12	86.5293	86.1806	110.587	107.44	126.026	115.731	41.5398	45.6258	107.798	47.09	88.8457	102.095	112.445	167.663	43.1975	99.517	87.7515	159.598	36.4089	106.443	93.1733	111.203	114.433	112.339	113.289	109.634	101.521	106.101	121.64	103.601	44.6926	110.672	123.188	111.525	34.8575	108.445	60.0236	139.103
PSMD6	96.0868	88.6975	98.7633	80.7875	67.5892	115.138	98.1983	123.365	81.9525	157.369	95.1444	131.728	116.412	70.136	60.4556	79.5112	103.216	86.4668	75.6418	62.1249	113.629	78.7499	86.7138	151.831	65.9618	121.419	92.849	59.0266	114.629	114.727	93.6408	72.0117	77.9038	56.9636	78.0163	103.442	66.8351	103.641	79.5198	83.5883	67.2048	77.451
ERLIN1	82.2795	58.8475	42.4385	55.9903	63.4098	47.5989	48.0225	45.4532	46.4949	44.0966	43.7232	46.2908	43.2104	55.0255	42.6519	59.7123	48.2694	47.3884	45.3288	46.7775	11.3908	49.7639	37.505	33.1438	83.0558	24.831	21.4671	55.6604	39.8942	51.7674	36.606	64.289	56.4884	65.701	79.5084	37.664	54.7724	40.8696	36.2745	41.154	56.188	52.3217
PSMC2	181.788	138.61	157.522	181.09	200.232	187.912	163.775	165.757	174.66	241.192	176.507	232.813	201.794	155.174	132.652	165.604	168.426	170.332	116.559	139.725	222.934	225.171	213.05	273.578	160.37	218.95	136.142	143.718	184.146	171.864	147.595	167.706	135.719	139.155	207.628	159.969	169.377	194.311	187.029	143.296	188.247	183.67
C5	46.1213	51.5215	51.1046	85.4501	103.078	158.977	95.9838	55.9898	157.986	132.042	63.7004	56.0254	119.526	21.0807	163.347	114.361	96.3077	70.2463	96.4709	73.1071	18.4445	107.008	68.1908	119.689	94.4211	98.433	21.1008	78.4625	185.272	8.34765	133.613	42.017	14.0126	55.7049	77.5414	395.903	79.8331	148.943	27.0855	248.841	214.867	93.9878
YARS1	44.178	45.2489	45.3044	47.686	40.4379	40.1467	43.6121	60.6556	32.4171	90.3961	65.4295	59.1759	49.1764	42.5789	42.6511	42.8375	71.0899	53.6524	44.396	41.9135	37.4179	23.6482	41.789	83.5822	30.9499	64.4861	42.6069	41.0999	56.3996	46.2517	77.0304	26.722	30.0094	27.0075	47.6042	46.595	55.7515	42.3031	33.0738	38.3632	31.4009	28.5063
EFEMP1	-0.245788	9.90152	9.4469	0.0980592	0.347251	0.181901	-0.198519	10.575	0.385479	17.2364	9.91053	10.7235	-0.180074	19.5152	10.1746	0.184859	0.475174	20.6976	10.1939	17.2018	23.2194	-0.00341899	8.46819	0.588937	40.4233	-0.0576966	-0.400677	0.395353	-0.364543	0.717696	-0.0537352	0.843818	0.273221	25.6331	10.9336	-0.0612009	0.703235	0.116392	8.75982	-0.266824	0.264928	0.0606395
DDOST	19.3873	37.0984	52.2563	28.047	26.6879	30.2982	25.9701	45.6744	35.3471	35.1589	33.0152	36.3156	26.0913	32.8178	21.9372	27.5517	40.1103	23.7576	41.3566	27.0217	24.0853	29.0978	31.3475	26.3551	26.4243	28.4142	25.0893	28.6583	32.8894	24.3802	25.5952	31.5732	35.9956	27.1468	40.7724	23.4631	28.0461	25.0714	54.6135	25.7597	26.508	29.3562
BOLA2B	33.8292	47.3779	24.1477	20.9715	29.2194	29.8657	33.6063	24.28	23.9813	24.1747	31.7341	34.0723	21.3133	31.5138	24.2781	29.2617	33.0256	37.0614	37.3828	31.2373	35.7588	37.9656	23.1286	32.941	38.2043	39.9165	42.7685	24.7764	36.3785	33.0801	53.659	21.5988	31.9688	41.2563	24.5827	47.4623	28.7254	36.1761	25.6664	42.9756	49.0938	32.0304
EEF2	30.5192	17.0026	40.1113	32.5541	38.2195	30.8504	24.0134	18.9642	28.3813	29.0978	23.9294	25.3941	30.0965	23.0317	31.7774	47.8894	37.9806	30.825	24.6879	36.1155	30.8305	28.9122	21.6536	33.0674	39.9926	31.0731	31.8644	32.8574	14.5844	17.402	37.8947	35.6997	26.1968	34.8766	68.4365	32.6032	37.589	48.2323	22.0809	26.3342	37.2868	31.5173
PSMC4	91.5323	70.5519	71.1456	82.683	111.059	104.534	82.7023	86.5834	76.6218	112.758	61.4007	102.288	94.1546	72.8358	66.4065	91.5511	70.6558	76.5984	60.9752	62.8311	105.546	105.003	98.0085	122.375	90.6238	110.591	65.6701	73.7705	84.3303	79.4248	65.8742	76.9263	65.0859	76.1382	100.427	83.6322	87.7819	95.2499	79.7026	84.9617	85.0861	86.6882
NAPRT	143.466	115.577	127.336	115.498	143.255	134.101	137.098	119.933	108.852	140.563	136.326	132.358	141.825	114.455	126.426	160.939	114.984	145.214	114.999	131.836	135.955	173.698	162.752	145.68	133.841	155.348	131.519	142.165	140.743	103.025	123.589	148.203	112.366	120.19	156.444	140.032	133.205	132.972	122.131	158.721	157.995	144.564
PYCR3	86.1502	108.333	104.486	70.1475	128.336	118.853	90.1352	84.5067	96.7745	94.8607	89.8716	92.8745	130.019	88.4173	85.7975	111.196	89.3337	83.9301	81.6512	105.868	96.9188	106.038	129.142	166.961	132.849	102.042	65.5035	116.629	155.783	92.2024	58.1093	107.632	95.3556	123.25	159.671	93.2216	127.618	102.409	80.9767	98.0455	127.353	106.442
GFUS	98.6184	76.3261	109.638	100.746	87.5955	82.1672	86.2	80.3436	62.2054	101.667	83.0525	80.9071	94.7496	78.3358	79.312	84.258	92.6459	82.5878	66.6026	67.0089	76.2943	83.2429	85.5649	74.5216	79.9605	95.6248	80.3052	75.1761	96.337	73.0766	78.3719	63.6059	80.193	66.0182	61.7638	68.248	74.0866	86.2036	93.537	73.6326	77.1768	62.3365
VCP	1144.53	844.315	1150.44	761.377	995.924	1040.91	987.558	917.19	903.459	1001.39	989.314	1025.64	1391.54	749.334	709.673	869.618	824.065	864.848	955.291	774.917	1115.04	1158.93	1252.09	1061.54	767.942	1117.35	822.693	783.875	1255.56	903.79	839.483	924.271	816.792	672.436	945.154	983.223	898.233	1172.02	863.39	971.035	849.225	877.878
C2CD2L	6.58797	22.538	28.7495	24.7054	20.6675	31.7341	23.3153	40.2676	23.0743	27.6174	22.7031	25.1981	16.9905	20.272	19.8129	20.0577	15.5503	25.4105	28.0707	24.1095	21.3877	17.592	20.1214	29.9714	21.9695	22.1701	31.4742	15.2825	24.1228	28.7185	58.1327	19.9125	17.2092	23.2743	24.168	25.9767	15.3481	16.7478	20.3952	22.3496	18.3131	16.1918
TMOD1	32.4203	410.006	394.951	18.897	42.7172	31.4163	40.6103	26.7486	139.288	22.1351	375.56	34.2281	34.5321	57.759	24.416	17.3996	347.668	262.533	474.18	185.19	24.8606	19.0157	13.7471	8.47903	79.4931	23.9776	48.4554	154.662	28.1064	225.682	17.2978	109.61	117.715	111.408	60.4912	19.5533	35.0281	27.9349	10.4624	23.624	25.0547	21.1935
RHAG	57.1512	186.203	251.062	24.8121	109.326	35.5868	71.2154	34.6801	136.602	41.4895	310.111	137.01	88.337	105.588	127.368	150.476	154.898	196.814	231.593	420.747	51.722	56.3387	35.0872	61.1045	292.571	67.1373	64.2871	164.075	48.4954	154.805	77.0014	174.928	144.301	169.959	125.787	55.4646	105.903	59.1839	43.5867	46.6632	67.3964	79.1842
CD14	0.474199	27.4798	26.894	0.053202	0.0218142	76.66	67.1166	29.5093	0.368459	0.48496	60.0178	29.6252	0.395795	25.1054	63.2115	203.077	0.295898	75.1627	28.9217	0.230783	0.296611	108.201	23.7281	0.171525	0.387768	-0.0671087	-0.127855	0.395143	0.137213	-0.0407124	-0.397787	0.317208	79.2608	0.195666	28.9312	0.44969	113.126	113.106	22.7395	108.59	0.140759	0.303944
S100A8	199.249	278.894	271.233	284.758	162.499	284.22	250.534	335.539	135.168	192.731	248.376	155.641	183.217	179.894	248.714	165.815	283.019	100.973	262.142	116.279	146.654	121.477	106.873	167.661	139.212	230.289	188.027	108.484	198.703	286.115	521.059	157.721	188.043	110.374	172.805	280.553	128.694	245.556	153.57	393.296	114.246	204.182
PSMD5	318.394	284.431	291.586	291.921	236.576	335.205	319.868	372.895	315.484	463.958	352.877	396.962	356.987	257.012	219.161	269.345	292.591	337.273	262.71	231.096	374.517	349.58	404.473	445.551	248.048	390.597	237.96	255.268	357.603	346.68	283.383	251.978	286.543	240.936	289.535	292.067	269.543	371.635	294.229	305.016	266.024	295.644
YWHAG	36.624	43.9534	45.7518	45.8166	33.7719	67.5825	45.6805	55.0614	33.1844	49.5844	32.6402	44.1122	37.6378	29.7213	38.4244	24.3066	43.1989	31.4002	53.678	16.9638	51.3918	38.8331	33.4222	49.6464	27.1985	51.9048	32.2873	20.0333	41.8028	36.9075	33.4701	20.6372	32.9702	25.1984	39.8299	35.3592	28.3364	42.4095	21.4816	32.062	24.8475	45.3692
ALOX12	64.0845	68.137	41.5485	84.9967	90.9222	79.9455	53.9209	78.9504	62.9893	58.1985	40.2078	64.9829	45.0895	62.0273	66.8779	57.6646	36.1384	27.76	50.1802	37.3773	73.5012	75.4579	33.6747	61.2002	65.7032	51.8628	49.8599	48.6087	50.2862	48.0444	46.2302	54.9305	54.1955	63.6161	50.7596	38.912	32.8619	46.2487	53.995	34.1662	42.9896	63.2522
UBA1	426.938	350.076	410.467	346.897	384.242	341.202	377.689	450.456	396.951	531.861	440.988	477.22	425.678	353.077	355.159	394.237	421.712	419.501	351.562	353.192	380.8	466.646	520.98	532.822	356.76	394.966	380.409	350.1	429.797	374.97	336.845	388.637	405.037	314.701	409.337	317.127	352.947	415.053	433.946	375.562	387.407	371.083
PDLIM1	99.0405	106.545	72.1451	85.7071	105.034	133.341	103.447	73.3715	75.7744	81.6208	57.467	109.768	84.2715	86.9426	118.068	58.9272	57.0371	62.7655	93.3974	49.7803	147.245	72.0466	61.4595	118.64	75.1422	80.0063	74.3209	41.1731	76.4207	79.5439	55.0049	59.9732	59.957	101.997	49.9342	67.5208	55.7607	74.1456	53.2435	86.3875	66.1765	62.4511
TMED10	68.6016	81.2122	89.2743	78.9514	76.4803	81.9351	67.6384	87.5108	68.0701	120.557	88.9567	92.0334	82.2173	49.5585	55.4532	66.1568	78.3975	77.5162	75.8645	73.7075	71.3812	66.7233	91.199	104.398	64.6337	78.9987	68.6456	52.2457	84.3038	78.4334	80.4081	67.3488	69.2616	61.299	60.7729	64.7957	60.7497	78.7095	59.4162	66.4543	66.6846	52.1562
F11	0.234039	-0.0201964	0.01784	0.229431	-0.0529136	11.3192	0.232959	-0.0168185	9.04367	0.429059	-0.015983	0.0236065	0.231244	-0.0196562	-0.0377908	-0.388408	0.0212863	0.0815066	-0.0149256	-0.227313	0.540589	-0.0259226	0.0399147	0.351433	-0.178271	14.914	-0.297755	-0.0918519	0.217181	0.521734	-0.118516	-0.0974885	0.280011	-0.0704941	-0.0409026	-0.165035	-0.0901001	0.262317	0.0217454	-0.131175	-0.406928	0.175594
STXBP2	0.203005	1.11493	1.84075	0.0273574	-0.163054	0.357248	0.165948	1.51165	0.00272775	0.695996	2.12902	2.15412	0.467462	2.0294	2.19292	-0.232471	1.77921	0.164242	3.8779	-0.267175	0.859691	-0.201672	1.9587	0.676873	-0.0781551	1.26966	-0.263234	-0.314856	0.341638	0.59791	0.179294	-0.281056	-0.139454	-0.316693	2.40861	-0.00820325	0.00336354	0.469054	2.39463	-0.137288	-0.342139	-0.164511
CCT2	57.8294	40.8522	45.2251	51.5589	58.5454	55.181	55.1237	45.6445	40.2683	67.3749	35.9855	41.046	49.006	44.5898	49.8044	50.2044	43.8755	40.5707	47.9367	46.1545	53.9915	62.7479	58.3678	57.712	52.8721	43.3231	39.8417	48.1852	45.7836	44.5516	47.2392	49.6667	40.9992	41.2122	47.3444	46.1979	43.5948	47.0619	48.0531	53.6911	50.3802	42.5534
AHSA1	107.258	92.7189	116.097	104.12	101.971	107.286	107.438	122.763	80.7387	147.911	121.328	131.261	125.5	99.5424	101.228	85.7005	108.901	103.79	114.481	107.035	115.017	110.978	112.525	134.699	93.3179	120.26	131.006	92.8116	110.99	111.988	116.785	110.075	82.7956	88.4124	82.2626	114.687	89.3025	125.278	94.5061	114.201	89.6774	80.4001
ENO3	76.7071	40.6065	39.4886	36.3021	70.2141	54.0787	49.4485	70.87	43.8966	64.7091	40.2648	36.6881	60.273	51.6794	22.2844	62.5686	39.2639	39.1093	58.9154	46.7333	50.8	61.1076	33.8085	51.7163	58.8335	88.9435	43.9946	57.4683	55.773	29.6768	36.3383	57.6351	51.6803	46.4489	96.0857	44.728	92.8893	49.8897	32.4	45.3896	61.7479	59.9924
SELENBP1	826.509	557.682	475.038	452.703	442.228	690.554	544.811	703.749	370.34	531.278	449.824	368.649	508.144	491.315	617.175	639.091	659.714	600.82	507.14	308.585	417.773	596.145	465.589	424.833	539.867	409.069	736.375	598.787	483.264	341.176	351.771	620.832	597.281	360.479	386.094	477.287	495.409	431.555	484.768	460.564	590.888	394.307
PSMB4	785.416	597.801	800.756	596.641	741.364	664.327	765.44	704.87	595.707	955.989	744.037	753.412	932.237	531.039	551.105	513.702	784.528	553.975	721.158	465.76	690.769	585.544	717.563	778.581	565.791	874.693	685.577	554.907	832.866	658.953	693.116	511.438	536.112	390.168	540.032	764.372	564.539	827.531	692.926	744.783	604.14	537.741
TNNC2	0.0447595	-0.0818118	0.0763729	-0.0522251	-0.305201	0.174265	0.0634761	-0.0701149	0.26483	0.122238	-0.0742531	0.0945607	0.17886	-0.0748443	-0.149448	-0.161151	0.123485	0.0917169	-0.05886	0.0184834	0.164325	0.137598	0.154306	-0.0315229	0.0361001	0.109251	-0.130546	0.0730195	0.185673	0.249444	-0.168339	0.216476	22.5608	-0.0235391	-0.153105	0.115998	0.136927	128.012	0.224933	0.0714706	-0.0886292	0.112514
KRT10	98.0405	128.359	223.228	91.9551	175.137	229.255	153.048	162.958	265.672	256.251	112.708	297.055	120.113	79.807	63.2626	85.3626	71.3906	67.8711	49.1468	186.697	70.5766	65.5695	167.542	62.4599	216.067	54.3418	49.622	102.269	44.0495	70.4091	79.2216	80.2254	63.3384	84.1858	126.502	58.0998	77.7943	61.5277	112.381	44.8747	100.204	82.1511
CAT	1846.03	1272.09	1350.48	1374.25	1699.5	1237.44	1158.62	1074	1202.75	1309.51	1216.44	1289.12	1658.87	1063.64	1435.98	1678.74	1279.46	1105.96	1284.65	1493.09	991.058	2113.54	1814.7	1274.21	1005.93	993.002	1234.56	1471.6	1561.42	912.802	1148.15	1104.13	1199.06	1100.12	1296.23	1470.06	1238.37	1532.68	1306.07	1505.54	1752.45	1147.21
RAB5C	108.807	85.824	116.142	86.0459	58.9499	91.3007	76.5113	97.0199	79.0962	100.367	97.8479	96.8232	126.572	73.1922	65.0658	61.6143	108.49	80.3575	107.218	55.7198	89.8314	67.7679	95.1781	93.9141	41.9603	108.03	78.5727	64.7669	111.457	96.2469	79.9893	61.0562	74.8208	54.13	58.1385	68.1538	74.3569	96.0172	60.6484	63.3859	50.9411	81.8855
STAT3	21.8695	15.9021	14.003	16.7068	5.92962	24.6887	23.7486	27.5457	14.0969	33.5523	10.8881	26.6661	21.0343	12.656	12.714	6.4982	12.8341	10.037	16.582	8.52756	26.9788	12.153	12.0487	25.7339	10.9595	26.4866	7.80708	11.072	22.4619	23.9987	17.1211	7.41499	9.61884	6.54846	3.49986	8.44051	3.66767	18.1998	3.02668	10.743	2.9182	10.5444
PDCD5	46.74	39.2659	43.9784	31.7192	124.376	45.1645	46.1788	23.1057	48.2901	44.0958	36.2361	58.4274	58.1733	99.3486	58.6755	232.528	48.2367	117.582	60.2232	98.7218	53.2016	31.976	39.4537	95.3807	138.639	47.8809	135.625	212.138	54.5779	43.6635	81.0493	76.6053	26.6195	92.7855	47.3215	73.4253	668.74	72.9929	132.833	97.552	732.183	220.821
ARPC2	30.9283	37.0747	26.4226	37.2932	29.5586	41.3212	43.453	40.5468	35.8692	32.6407	33.7057	37.681	35.2335	30.9359	30.1929	27.8083	38.3377	32.5843	39.3198	29.9983	52.8574	19.4518	41.4864	37.8294	32.9462	28.1299	31.5019	28.6839	30.1469	32.9998	34.2681	29.5289	29.0309	34.9146	38.8843	20.767	34.0549	33.8661	27.9169	32.7451	28.1079	33.0478
UBR1	0.431163	3.63675	3.58297	8.00881	0.0603703	5.12283	0.369222	4.26361	-0.191966	14.3703	3.68168	4.10478	0.791893	3.28137	3.57577	-0.368958	0.498852	-0.172383	3.81994	-1.12951	1.33006	0.368279	3.20541	15.6808	-0.440403	6.20922	-0.575368	-1.12221	0.685227	0.852797	0.296407	-0.661452	-0.335809	-0.768794	3.85298	0.00193665	-0.481914	5.43207	2.961	-0.182936	-0.719425	-0.2304
APIP	80.2186	69.3536	76.4914	75.0767	71.9806	79.0179	66.7734	70.5111	54.7017	106.043	62.2671	83.4981	60.9489	56.559	62.9342	70.3719	68.0403	69.7462	69.2333	55.1123	82.3339	42.8776	72.8716	101.042	49.618	33.3806	58.6174	51.1711	49.2864	53.9475	52.9225	47.5292	53.0718	53.3669	38.9647	63.5705	50.0569	45.5633	52.5227	55.9093	63.7067	48.8656
PSMD13	90.4473	78.5709	86.7652	72.0223	86.2216	101.114	76.1971	95.2539	66.9122	131.198	85.8735	102.15	102.036	65.1042	72.1384	79.2433	102.443	83.2543	77.9913	55.6779	100.588	74.4092	75.2944	131.843	90.5773	116.849	74.4933	56.9913	101.545	107.674	100.092	55.532	67.0679	51.9138	72.6335	92.7868	85.1151	102.167	71.0265	88.681	75.091	73.7127
CKM	27.7534	66.7732	26.7342	39.6142	31.0964	11.0417	48.35	29.8169	32.2895	77.6777	44.2707	41.3263	26.6825	32.0595	56.1258	46.7846	25.1892	23.5604	86.7832	31.3752	14.9922	40.7699	35.8997	26.0773	58.5026	26.7513	44.3102	88.8565	30.2962	30.8204	53.0757	44.9537	32.0968	121.197	69.9573	94.2801	55.2816	16.989	31.4758	82.0702	34.763	38.055
XPO1	89.6194	67.9046	72.2932	74.2866	71.5899	91.3386	80.6188	98.2973	74.9983	109.302	87.0566	87.4742	77.6117	66.8948	63.0549	59.2664	89.6262	81.0714	71.3756	65.7343	93.2443	84.3586	85.4373	110.661	76.1848	107.421	44.8436	65.018	89.398	91.9675	57.5434	65.3785	64.4091	68.6785	72.5905	46.9084	71.634	89.9881	73.7021	67.2175	61.4258	63.0934
RPSA	47.1838	32.2962	38.3039	47.2248	65.2095	50.853	36.5207	51.5298	38.1576	46.224	26.5804	26.5964	19.58	46.5706	57.3921	48.8421	34.3957	9.8246	34.4506	33.5802	43.5932	32.5674	32.615	50.1924	25.3087	37.1598	34.3985	41.8957	15.5264	33.2774	35.789	37.2645	53.5999	36.2516	55.6157	27.1147	38.012	30.5909	33.99	14.0539	37.7311	52.8674
TREML1	128.564	47.655	76.5732	105.84	166.307	134.932	85.6681	128.79	107.113	81.5015	77.7163	110.502	68.4911	208.768	202.983	93.8851	47.5263	102.6	48.6348	147.157	129.658	95.8514	96.3499	78.3563	124.24	97.0667	128.507	111.183	44.0704	121.109	189.812	90.0727	86.2188	205.833	116.959	164.349	92.2842	65.9327	97.4737	145.44	99.7555	204.263
AGO2	43.4637	47.8164	51.1036	38.0557	66.6753	49.1361	41.8655	36.7062	44.9942	60.2947	58.771	46.1961	50.1707	41.9228	35.303	61.9116	51.5413	49.2537	56.6786	56.2705	48.7801	50.7195	40.7918	49.1627	70.9656	57.928	32.2104	55.2366	45.8023	53.3396	34.8407	51.6346	47.9854	51.0986	65.5088	31.6308	67.0636	45.239	38.4226	37.5738	59.973	53.0386
HDHD2	62.1205	51.6279	71.5525	59.912	103.7	66.3833	32.165	53.5527	57.2407	49.1242	55.7932	54.0987	57.6574	41.1986	62.3334	75.375	35.1789	49.8059	52.8699	81.1222	51.6229	65.3728	92.8168	64.1585	114.076	62.2694	42.8031	66.427	96.526	46.1747	40.6536	84.0373	64.3618	70.8955	96.6053	35.119	63.6075	31.5058	56.4028	55.9941	72.5619	45.7674
ACAT2	78.026	59.0707	64.3423	67.2765	95.9761	72.5548	71.8552	78.2757	55.5627	119.927	78.6349	87.3511	83.899	64.2614	62.2981	89.7095	74.4575	57.563	64.1468	84.9458	82.3018	91.4741	90.3926	95.1636	77.7352	107.369	96.3161	84.7981	106.192	70.4491	67.0685	93.2655	63.2635	76.6511	81.9817	67.7	85.29	98.0551	77.4455	83.7064	89.0863	93.9146
TCP1	87.7809	50.3517	62.1199	66.4576	68.9403	73.6657	76.0979	57.4841	54.3966	88.4111	39.0955	59.1612	87.6152	50.521	71.5351	63.505	57.8711	52.2476	56.92	45.1302	93.9495	81.4369	76.6362	77.0544	56.0885	65.4617	59.5086	47.7193	69.5009	56.7321	70.8733	59.5239	48.2499	51.8168	60.679	85.0443	61.7868	83.4627	50.9307	86.0214	50.3782	51.9256
SLC4A1	3618.34	10910.5	15077.7	3494.81	2993.52	3542.32	3605.84	4130.76	6781.32	3982.6	13396.2	5456.19	4268.86	4284.34	3776.29	3867.51	8536.26	8593.68	14406.7	11859.7	2955.01	2853.37	4015.62	3106.77	4608.77	2925.73	4066.49	7035.33	5471.39	7374.55	4100.5	6151.08	5840.39	5796.43	5174.74	3659.22	5288.01	4720.91	3436.1	3656.16	3422.85	2626.78
ITGA2B	102.484	95.4432	57.0299	168.853	135.762	128.865	116.63	138.153	86.5957	96.7752	63.1481	120.41	96.853	128.202	140.21	103.004	65.538	64.4687	99.0397	72.0334	127.186	95.6127	82.1862	94.059	80.0427	102.398	94.496	84.9611	97.3451	107.819	119.756	98.2038	90.3615	107.927	92.2439	76.5505	77.4442	85.6403	110.543	83.0524	88.2905	145.459
HK3	-0.0503252	12.9776	12.765	0.0755904	-0.0520799	-0.136671	-0.0667127	28.8917	0.0670282	-0.0903595	13.1179	14.6308	-0.099115	11.6832	12.7897	-0.0346466	-0.0604594	-0.011006	13.5885	0.0225043	-0.118576	-0.0202822	11.3928	-0.230025	0.123469	-0.0801943	-0.0569529	0.053097	-0.060577	-0.102432	-0.0446678	0.256007	0.262339	0.0923178	13.7446	-0.0416262	0.248682	-0.429446	10.5563	-0.0728872	0.0499392	0.169735
CCT5	82.9293	75.0526	82.5305	74.2099	76.3105	82.6993	83.1225	78.6232	68.1024	98.5629	62.3267	80.6928	88.9894	76.5695	83.9574	77.6433	75.9887	70.7727	78.9321	63.7786	86.6279	89.5953	87.0651	115.608	60.5305	79.5704	66.9381	71.9801	92.0774	87.9387	68.104	69.3016	70.6688	73.8235	70.1334	82.606	72.4139	86.7962	66.0549	89.4675	61.3048	73.5831
S100A9	81.3662	72.653	96.7834	114.657	35.2789	87.339	99.7864	105.975	47.2516	64.9598	79.0209	52.9684	67.4796	36.8482	63.5773	62.1662	76.429	34.0482	91.6201	25.0669	52.3658	32.7043	38.5238	31.8983	66.4403	71.5075	76.3248	49.2321	76.0211	109.271	122.461	41.6336	54.3255	37.7648	54.2769	70.4439	48.4879	90.9954	36.5969	159.73	25.1831	60.8795
PSMA7	255.482	176.216	223.977	204.444	219.89	215.836	220.306	224.047	187.294	298.629	249.416	248.413	269.937	187.626	191.742	180.888	229.988	197.357	232.548	160.153	206.658	207.853	226.967	268.463	164.011	283.72	212.05	167.976	264.037	214.63	252.613	159.801	168.102	126.844	192.696	226.27	182.788	257.701	211.329	174.532	193.214	196.974
FGA	589.336	425.729	317.506	662.12	944.831	654.598	396.808	494.275	462.239	407.637	267.928	459.476	435.617	622.442	448.93	522.042	213.878	556.735	363.375	402.922	797.109	558.851	424.129	370.845	686.72	456.394	254.35	530.182	296.645	368.781	320.655	765.736	543.475	832.065	705.746	352.208	1008.25	393.679	676.285	529.48	518	708.391
PFKL	14.9946	14.6138	8.49463	8.61401	3.89496	13.1629	9.0027	19.1082	4.51069	18.4145	10.7786	11.7734	9.0312	13.822	11.9236	4.11538	20.2344	10.7065	10.1048	4.74243	23.4285	10.2929	6.72205	18.5763	5.66784	16.8214	5.34085	2.81609	6.74924	11.8083	10.3602	4.5478	9.11792	6.45594	10.8683	8.97932	3.79772	7.91774	9.0713	12.3001	3.04504	8.69207
CAPG	56.9054	55.7169	46.4782	64.2721	113.923	36.677	45.2957	62.4835	41.5826	37.7432	53.6882	38.9631	55.5845	47.4987	53.9864	65.7159	48.6431	28.6429	43.4239	56.3663	53.4361	42.3092	59.206	36.1163	70.7417	47.1291	53.3723	54.4972	40.6271	38.3531	76.1619	45.9159	34.442	65.5904	64.6144	41.6991	48.8049	41.4193	61.9792	45.983	59.4282	51.1845
ERMAP	26.2282	103.554	147.05	40.0604	78.7391	63.0281	57.6154	67.373	84.6343	85.6231	151.104	68.2231	66.9961	60.0336	49.7314	81.351	92.1071	137.827	188.563	357.051	59.9888	72.8212	54.3631	98.3858	99.0776	102.174	48.1826	131.781	80.868	127.734	43.2456	75.3467	81.6256	71.7258	65.9773	50.0999	83.4878	88.0431	51.0323	25.539	98.7474	80.0661
PSMC5	41.8257	30.8623	33.6447	35.6408	39.5746	47.3666	37.9258	39.493	34.3225	48.7794	33.9907	46.8699	43.8519	30.8732	29.5971	33.449	40.3974	34.8224	31.3811	25.5128	50.7305	38.9216	36.0513	55.9732	30.5019	51.7284	36.1884	28.0977	46.42	43.1023	39.2251	30.7332	30.0972	27.4031	37.3239	41.7488	38.1783	46.8534	35.0346	39.6317	36.0671	38.0796
NR2C2	3.00842	2.32224	1.72645	1.32506	1.06387	2.52051	2.41187	1.0568	1.85974	1.86428	1.11883	1.59603	1.13137	1.01897	1.40812	1.42614	2.3903	2.70733	1.79992	2.42363	3.44892	0.982866	1.7955	3.5006	2.38962	3.00075	4.63869	1.40489	1.52961	2.4226	4.75755	1.39552	1.41747	2.09565	1.32127	3.70696	1.91619	2.36264	1.19661	3.11077	0.871333	1.3357
COPS6	34.3445	34.4306	28.9827	35.3295	33.9204	42.9579	33.5031	42.4107	42.62	53.273	39.1887	52.0013	39.3743	34.567	27.1982	44.5262	32.68	38.4518	24.7872	35.4327	40.18	39.4862	46.1761	59.7821	32.7765	56.1323	40.2009	35.9352	41.5282	40.3095	32.4285	36.8349	34.0414	29.3047	35.9976	31.9502	37.5887	31.7329	31.5546	30.4192	34.8565	38.543
IDO1	91.5378	99.8204	67.66	92.9571	173.176	133.954	110.083	134.963	62.5154	147.461	80.6274	119.005	120.973	141.778	86.4629	153.69	95.7495	85.4654	49.8009	105.534	106.905	156.955	70.5408	194.28	250.284	145.742	59.6375	102.071	102.173	60.58	83.1294	119.391	63.5104	108.424	164.385	95.1685	130.258	109.909	106.598	103.162	229.808	95.7703
RANGAP1	4.37594	5.35244	4.56502	1.03266	5.95135	4.09895	4.90749	6.03859	4.97324	14.2915	5.77707	9.90099	5.3809	1.63156	3.26965	5.46827	11.0163	1.56819	6.9275	4.95142	8.5209	4.88515	4.45905	10.4541	5.49562	5.81952	2.50123	3.53632	5.5485	8.7347	8.38781	4.86437	3.95103	5.05287	4.12885	4.10125	4.74201	4.46027	2.77083	3.78971	3.58474	2.80369
A1BG	175.269	185.559	129.95	653.738	439.712	43.2947	110.566	135.738	81.7921	61.3955	114.653	148.278	59.1075	452.155	142.251	221.423	131.88	149.689	101.732	203.417	251.365	102.366	88.176	66.0054	701.583	93.0258	51.8432	142.946	657.182	119.896	92.7637	314.899	139.141	296.063	539.219	154.213	1052.87	145.557	423.07	80.7618	243.145	131.828
TMED2	54.481	59.6136	53.0191	70.2234	47.8289	45.2224	48.0544	81.0892	48.6912	106.292	92.1584	71.9508	30.0139	51.6086	39.8811	48.8132	93.6016	93.0801	58.4478	47.899	57.9238	47.5498	48.7032	84.2608	44.4705	74.5774	87.3775	37.1087	41.5791	84.8015	154.262	27.5473	41.5532	48.1614	85.1731	61.8558	32.206	73.1605	63.8831	66.8421	59.2617	91.5148
TUBB4B	252.58	205.634	161.949	349.548	317.101	361.221	237.732	270.671	224.946	229.292	148.423	258.067	226.261	253.195	356.773	234.664	134.177	110.027	202.101	144.534	328.369	279.384	219.571	237.325	195.388	219.59	173.651	199.657	195.859	222.025	205.173	274.491	253.211	261.491	225.758	166.312	183.039	204.313	232.33	184.808	188.795	304.88
H1-2	5.41703	42.1126	27.5757	2.27094	1.01443	5.65527	4.93379	5.76142	21.921	4.7062	16.2281	9.58602	2.4866	6.26203	6.60004	4.1364	32.6639	17.2858	58.1586	4.52173	6.24704	3.50676	7.70545	5.24657	6.65259	7.48661	5.59525	10.2262	5.71237	24.8971	7.2953	6.40391	26.2175	6.68223	8.17152	8.24235	5.89099	9.16774	2.8314	6.02683	4.62908	4.28179
CES2	0.0658474	414.102	188.913	0.245445	-0.00728817	0.650347	0.0639255	46.6412	0.0893989	20.6561	26.2756	393.899	0.3521	36.9799	41.4069	-0.17327	0.505534	0.116835	45.3317	-0.347222	191.371	0.0096723	37.6892	0.956417	0.215801	0.645514	-0.594998	-0.387603	0.248149	208.863	0.0633711	0.0229393	0.0357359	0.103844	44.9753	-0.0635656	217.25	0.597373	50.8008	-0.150759	-0.444369	0.0402064
IDH1	8.51531	4.22704	8.00612	5.567	7.95725	11.5428	4.74323	8.15948	6.33142	5.35433	2.43081	4.99669	7.7302	5.51118	5.93999	6.21896	6.49855	5.53933	8.42994	6.92341	9.56668	7.80663	6.96324	4.71844	5.38214	7.36618	3.86279	6.32574	6.03316	6.78521	10.631	6.10984	5.52253	7.65577	8.29134	7.06846	6.80554	7.01939	5.29839	7.82173	6.13602	1.09703
BLMH	239.751	211.478	254.683	284.02	250.462	207.488	253.914	280.405	215.042	319.349	242.396	277.713	267.76	234.933	213.576	256.149	264.818	253.555	179.93	232.327	226.728	295.239	317.704	327.544	233.647	317.337	252.864	215.804	245.261	243.441	286.715	183.559	218.089	217.11	288.458	264.094	238.821	294.904	327.703	281.506	223.277	206.481
OSBP2	92.1868	64.8598	71.5303	64.8922	63.1482	50.5415	59.8014	49.7271	40.8794	80.1858	48.7573	65.6333	54.5069	42.2245	41.8955	67.2588	68.148	90.2637	52.4563	29.9279	64.7907	80.7051	79.74	80.1804	29.1336	49.4958	51.7418	50.5512	70.7043	84.6978	60.354	52.4008	38.6282	44.3174	68.6885	97.958	42.7539	93.0123	30.6117	56.6761	56.1701	59.9559
ARPC3	32.6344	49.9873	45.7717	43.9348	30.2095	46.9723	42.4596	54.5214	34.3809	38.9516	19.1544	44.2985	29.0567	54.0574	63.3479	22.1798	14.4146	16.5125	38.7173	25.6315	44.5398	41.1798	21.4629	41.372	38.2691	22.4169	34.2972	30.0757	25.7709	37.6055	27.2272	42.208	42.4701	20.3801	21.1198	47.8558	30.6325	41.3795	25.8364	59.2014	35.1496	41.0462
HMGB2	17.5044	25.024	17.7437	12.7928	19.5098	20.4165	22.1474	18.5397	16.7567	15.8522	21.5104	14.4568	18.5111	34.4723	21.178	42.0512	20.1974	17.3815	29.0808	19.9967	18.5307	17.5751	16.0511	19.7439	20.6943	18.4545	18.3188	19.2263	16.0832	28.0153	15.9249	19.2089	12.2588	18.5224	20.9469	20.5532	18.7242	18.5323	17.2432	22.9992	19.106	10.5589
UBE2N	220.801	202.891	236.487	217.637	280.841	195.89	208.128	246.849	168.021	259.814	237.558	255.832	213.279	201.786	177.51	247.051	283.027	253.956	230.755	214.669	170.929	204.514	207.571	275.65	295.201	263.528	289.27	269.03	232.845	251.149	301.681	330.795	188.59	227.114	228.042	272.769	217.56	243.681	229.214	237.766	313.455	253.051
USP5	436.089	333.42	403.359	383.091	417.149	431.643	371.274	472.262	405.381	481.651	400.609	518.125	470.336	324.929	309.895	358.208	432.76	383.316	366.245	289.596	413.38	447.715	568.989	548.486	364.758	512.781	318.843	381.176	495.598	441.941	331.558	395.684	382.602	324.484	372.176	329.958	358.263	457.364	424.739	301.051	349.519	400.066
ALDH9A1	293.668	231.035	284.442	233.586	322.79	267.731	233.926	324.995	224.191	281.898	244.009	282.592	313.755	269.576	271.216	289.572	289.177	278.884	208.993	304.875	240.746	349.202	357.069	278.502	272.711	251.895	284.575	325.405	271.561	256.929	253.424	293.769	242.304	274.276	359.881	304.247	262.16	343.962	272.826	359.501	324.677	253.979
BIN2	5.72489	11.925	10.6806	8.60267	7.30929	15.7884	13.3597	13.3946	5.31316	15.9024	7.19895	11.0144	7.52915	8.6975	10.2919	8.96179	12.4292	9.45237	11.9661	7.39271	20.9403	2.98829	8.73395	7.96282	11.0363	10.0477	14.6431	7.92011	12.0158	17.0096	10.1965	8.69764	6.47002	9.49357	10.5554	12.0187	7.20527	9.15856	7.63154	7.90351	7.14522	8.46158
ANXA5	40.4878	86.0188	94.313	70.2756	41.7215	59.9057	85.1633	69.0828	49.3598	75.7661	79.3278	67.4199	67.0927	52.1521	52.2646	45.0312	88.3513	58.8927	89.8208	59.5169	74.2967	87.4741	76.5696	65.5751	61.8391	67.2718	59.6842	34.3943	81.13	49.9013	69.2008	52.7056	67.9602	43.4213	45.1013	49.8264	32.2216	59.7721	77.3899	69.9352	27.7472	52.2866
CFB	77.8211	154.641	76.3534	308.003	79.7712	15.5261	447.946	110.396	64.0507	42.7713	171.095	39.5575	109.26	25.5006	299.276	229.561	148.101	96.5029	105.796	115.695	25.0269	80.729	230.71	239.773	77.3397	125.585	3.28826	132.176	90.1669	13.8441	66.6482	59.3143	24.3766	27.6966	66.6412	75.5695	128.656	73.0185	60.8839	152.776	31.0025	24.5405
APBB1	39.4416	642.921	29.0658	149.479	150.636	65.8532	192.866	38.8607	395.357	185.138	499.963	391.124	530.721	396.572	84.1632	943.083	798.737	933.336	226.266	212.581	419.007	76.2083	739.499	124.668	1069.62	109.26	32.1607	84.9646	30.3121	136.712	49.2115	434.361	174.382	399.435	606.025	90.4666	1389.03	92.7602	449.462	139.716	284.07	153.12
PGM2	289.579	183.573	201.513	224.948	209.701	260.752	267.688	237.766	196.309	280.25	250.144	230.8	231.169	204.293	209.39	250.061	378.177	285.072	256.256	188.503	215.626	244.498	232.489	296.834	244.754	255.481	276.333	235.093	281.383	226.272	284.914	210.899	263.952	222.236	219.354	215.544	200.205	286.342	208.551	201.012	286.668	233.324
APOE	85.775	35.5457	188.493	134.211	167.609	120.569	92.0149	38.7122	111.545	107.428	35.9706	87.2921	33.6983	31.1406	33.734	319.891	51.7961	131.119	37.4761	145.662	63.8388	215.26	31.6477	136.881	114.23	325.698	100.941	241.616	50.4522	52.5111	84.03	30.9929	97.4496	328.616	51.9252	56.5456	63.4723	37.2669	22.3304	97.2125	31.1272	129.005
TGM2	87.9204	96.2575	71.5615	76.1101	84.4555	84.2388	109.149	51.4937	48.711	88.2816	71.072	100.186	56.4262	91.8553	58.8981	72.0392	74.0378	69.5325	64.8931	73.7729	107.999	124.899	133.28	280.265	54.3815	58.6834	94.9063	59.7474	155.196	149.023	106.874	66.7298	68.3719	47.3882	69.0076	84.6242	54.4986	65.8564	62.1512	106.775	45.4154	48.3805
GC	297.361	297.302	756.958	120.581	826.986	254.159	308.27	587.745	681.574	116.121	132.251	146.687	206.876	425.432	531.143	237.623	320.659	161.036	208.347	254.876	299.074	125.372	239.342	715.208	634.49	349.147	388.851	268.715	84.5337	126.584	530.998	319.594	208.242	242.578	463.925	315.426	1097.99	167.223	460.458	231.274	235.109	202.552
ACTR2	238.251	258.581	194.177	271.124	308.943	284.474	248.207	263.792	225.899	234.02	184.565	236.666	217.908	181.953	248.994	226.432	191.484	178.363	234.009	213.632	231.441	193.343	224.498	205.86	284.771	217.166	234.396	239.132	216.572	218.706	210.073	210.815	196.253	384.829	223.929	214.358	219.188	186.5	187.251	220.033	188.881	228.672
ADH5	26.2298	22.4081	24.0498	25.1004	52.7934	22.87	26.0812	19.3519	30.6299	49.4474	22.0536	35.1614	32.0456	30.118	20.1767	29.8391	37.4342	34.4738	33.5413	28.667	45.9984	27.2698	27.4501	33.3563	26.1019	35.8666	17.78	25.1933	26.0458	40.2542	35.6547	26.6388	13.6008	25.0446	18.0708	25.9044	22.4101	33.0098	15.0596	18.1612	37.4782	29.6041
A2M	80.5948	155.798	104.54	39.7827	95.2242	108.321	105.431	28.5537	26.5499	54.5103	76.4932	78.0289	67.0258	120.505	94.9228	140.262	105.297	84.0626	113.444	41.4737	135.126	84.4708	108.998	30.2124	228.655	56.1755	18.5479	82.8481	23.4641	86.4066	10.811	209.578	73.087	253.472	137.019	41.0912	468.548	73.6895	187.212	35.5155	68.604	101.664
SDSL	177.699	175.06	219.019	222.678	306.282	306.338	200.516	147.226	1411.74	246.52	1365.33	1615.76	205.453	208.345	199.815	237.368	1643.92	612.699	1186.2	1754.82	219.272	261.669	310.303	1936.81	569.616	195.865	171.503	1743.86	3033.47	2486.17	1653.55	1769.74	1648.16	1418.49	1954.13	234.649	1747.92	217.64	1681.58	3079.15	354.897	266.706
CA2	27441.9	20713.8	29501.7	19728.7	30375.6	22539.2	23980.3	20255.5	14859	18296.2	21003.6	16263.2	27339.9	20079.5	24810.3	35312	19458.6	17400.1	22842.5	24705.1	21927.5	31124.3	20533.9	20153.5	27003.2	24308.3	22438	33196.4	28238.5	17398	19435.3	33229.4	23292.1	19893.9	32914.1	22543.5	31370	22934.3	26960.1	28831.1	34924.3	20862.6
ISG20	30.2614	29.1096	28.6272	21.6381	41.4127	20.4873	21.2226	35.7512	36.084	48.3927	25.0849	35.7995	23.1712	22.7939	23.7506	29.6385	53.5766	36.2446	23.1659	26.2894	26.6325	27.7499	43.7305	52.209	33.4551	26.7315	34.6607	24.602	22.8495	21.4714	39.0285	24.511	15.2678	29.6083	38.3149	41.9632	22.8802	42.5392	6.17034	36.1976	31.5191	27.8842
LYZ	0.042709	14.1733	14.0485	0.147768	-0.414782	-0.0343645	77.4831	15.532	-0.117757	0.0579265	14.4419	15.5823	-0.172137	13.4948	14.2531	-0.140892	0.330913	0.041171	14.9007	-0.0820528	-0.032913	-0.379269	12.9453	0.0377243	-0.256941	-0.183338	61.3717	-0.313315	0.110761	-0.151808	61.7192	-0.413807	-0.237412	-0.369979	423.7	88.6669	-0.370285	0.116074	12.2486	0.982402	-0.153585	-0.172722
UBE2O	105.054	65.085	115.764	83.3592	100.485	96.4687	84.5008	99.0494	72.5461	81.2297	57.6576	99.951	88.4691	84.9786	88.6759	79.7943	95.4359	93.9899	80.1953	82.4434	109.138	100.399	107.073	149.464	97.3234	76.9278	80.6374	99.2087	111.88	115.879	108.917	92.2093	79.3811	108.873	112.216	109.281	93.4923	96.4062	74.9459	130.383	109.128	81.9337
FH	69.3693	39.5026	52.3631	132.499	261.616	36.3899	20.8498	84.4485	82.3283	55.8208	51.1562	65.3219	55.1224	222.641	182.786	126.29	34.2214	68.9928	33.9886	247.143	59.724	150.708	221.297	118.123	343.179	69.3972	30.6959	122.361	34.5928	51.3298	45.3335	156.146	79.8885	151.42	190.769	28.7385	121.797	40.8357	118.451	37.9846	137.135	84.3195
PSME1	257.05	239.733	231.452	254.286	236.357	229.41	316.49	270.81	287.686	345.197	216.793	320.259	285.2	206.777	241.203	270.599	309.253	261.586	269.43	215.521	261.41	219.637	275.063	409.415	195.779	280.311	313.46	230.404	343.685	282.161	308.534	199.075	186.356	181.254	210.297	278.057	199.19	317.699	200.399	283.348	253.974	226.797
IPO4	32.6563	41.0687	47.6398	32.5199	25.0828	56.2823	34.6388	33.6611	29.4383	60.8282	30.326	51.2778	38.4033	27.8413	29.6819	25.936	28.8401	28.9228	28.5971	25.2477	41.743	57.9379	47.149	50.8176	33.4271	47.8473	23.4678	21.4632	45.0954	37.6241	27.4126	36.0551	40.8413	28.9222	23.2736	35.9133	32.1174	45.7547	17.0695	34.2307	20.9162	29.0934
NEDD8	16.9192	25.1274	24.8875	18.846	11.7087	29.8989	8.95933	16.2314	10.5094	10.6339	11.8226	11.4836	24.0929	4.78687	11.9058	9.49082	15.8755	8.06087	16.2149	8.58242	21.0336	5.49943	11.8024	9.13733	9.49166	17.4963	6.98434	8.96989	27.9093	11.3388	8.14007	8.18464	10.0681	7.20232	8.10637	7.38594	6.91959	17.2933	10.7217	14.3568	8.89529	6.07809
RABGGTA	11.0886	7.45074	11.4284	16.9305	27.2149	11.0516	8.26962	6.63648	8.7258	5.50572	8.02514	6.99603	10.0122	6.81195	9.61279	22.3772	10.6187	12.4339	6.40434	14.5888	13.4037	17.0445	27.0256	20.0472	32.8372	9.66842	8.34851	9.47504	6.54557	13.6645	14.3314	22.4705	11.754	32.1513	14.1895	9.65498	19.5199	8.9931	17.0121	10.0948	17.2996	7.28457
UNC13D	48.6651	51.0073	67.0815	75.5017	69.0592	67.7388	66.2808	78.3027	48.7572	66.5555	46.5256	60.6799	50.4155	37.9868	56.4359	34.7716	49.2542	43.0099	52.3946	32.4758	74.1001	43.6793	26.7131	33.6863	43.6135	62.5312	52.7635	38.1349	75.2301	70.2061	64.426	37.6765	57.37	54.2526	63.7814	48.5559	38.5121	67.2039	46.8052	44.0615	32.6257	62.4603
PTPA	469.247	392.887	458.596	499.388	363.721	429.144	469.842	598.577	449.141	719.15	608.158	629.573	498.751	369.969	398.826	407.902	529.66	528.775	495.407	319.712	489.272	489.191	607.904	692.52	384.764	613.543	347.6	335.84	525.329	530.505	434.542	329.613	444.143	297.591	448.593	433.876	392.563	513.767	457.934	346.701	409.505	415.606
FERMT3	286.525	295.01	267.115	335.929	242.202	378.778	313.55	325.972	289.23	335.816	226.842	332.245	277.896	221.389	315.062	216.286	222.854	194.203	320.593	171.227	363.987	229.502	212.655	328.268	204.135	329.215	225.501	185.844	255.519	308.42	229.861	223.246	260.418	242.973	190.556	201.359	177.39	279.708	215.685	193.722	189.148	296.194
SERPIND1	168.365	29.1724	116.524	133.235	486.733	29.3809	24.947	104.076	83.0596	48.1218	64.7523	51.0061	50.6344	48.4544	234.416	74.3965	96.0327	139.697	158.889	41.0278	77.6953	228.329	57.0709	86.4518	94.1597	33.3105	80.455	133.402	206.172	152.258	87.3057	47.7242	31.4194	44.1121	46.6339	191.535	141.507	58.6574	49.1259	36.8635	70.9099	25.7529
CRKL	47.9573	56.0517	40.9584	53.8277	47.4037	41.792	56.2838	58.1305	45.4271	58.3279	45.8402	58.8036	48.2735	51.9626	45.982	49.325	63.8694	65.4948	50.0416	40.4847	59.6585	43.5264	48.5655	70.9898	41.2629	60.8131	65.7635	51.1643	59.7896	59.0709	69.8809	39.9527	37.1224	47.122	45.956	52.6456	37.1435	61.7444	40.0571	56.4548	55.0958	57.3247
ATOX1	69.9001	76.1367	90.0519	60.9307	54.6912	83.0212	73.9152	55.2551	67.1693	86.1135	76.8308	77.2384	61.0522	61.4327	58.3677	40.52	81.7396	85.9552	70.8323	50.4858	71.121	63.3267	63.9899	102.684	54.7404	105.579	82.841	53.9658	74.9581	65.6921	115.524	44.6984	55.875	44.5518	54.5814	135.031	65.129	107.072	61.0045	78.9534	70.0934	48.1562
H1-5	-0.1388	41.6608	19.7942	0.231085	-0.404184	0.181709	0.108301	20.9648	8.26264	0.114912	9.11851	20.9628	-0.144474	17.538	19.2828	-0.222149	12.3064	0.756109	30.3679	0.750442	0.0284122	-0.197966	16.5504	-0.35952	0.307708	-0.122747	-0.36867	0.634887	0.227003	14.6712	-0.0653094	5.87463	5.24496	0.692699	20.2982	-0.279595	0.327891	0.136656	15.3829	-0.329103	-0.326917	0.266209
SERPINF2	62.6738	72.4965	52.2516	64.7853	58.4898	43.6179	97.8583	62.6697	31.5103	87.6182	64.971	70.9212	62.6523	30.9519	54.8019	65.5649	124.236	56.5301	81.3633	129.313	46.8008	25.1258	48.0067	60.9878	48.4515	31.7522	81.4602	48.7939	71.4555	69.0254	199.767	38.0238	31.5201	46.2583	31.6668	50.1677	88.3483	51.1262	41.643	15.0081	47.6622	49.8051
SERPINF1	51.8633	14.4116	14.2715	43.0191	17.1056	53.6341	73.4899	30.8175	37.9956	52.8773	14.4117	61.8663	391.924	11.6211	13.2535	29.8073	66.9653	39.1714	15.2827	22.1821	49.8128	30.5602	12.3407	50.491	18.7465	44.2631	33.6513	22.5311	51.3839	41.6093	37.2371	9.47465	33.9813	19.6685	10.4209	27.6023	43.1432	2.73429	7.18969	36.8911	4.30414	9.53238
SMPD2	55.3546	44.0462	69.4159	64.9965	44.9	23.8993	42.0553	93.4813	39.8219	104.767	60.428	92.5498	63.4553	97.0826	46.1772	49.0928	83.7383	65.5657	32.7532	43.802	30.4337	52.8533	41.9841	93.7264	37.71	71.6709	57.2631	37.7505	70.3931	80.1566	67.535	41.1202	41.0043	35.2379	50.4819	50.276	37.0644	72.0513	39.3692	37.3207	38.9438	40.0547
MICAL1	30.9435	20.4963	31.6951	30.1799	37.0487	38.7974	28.8744	22.638	26.0705	36.4633	27.3348	30.1851	29.5366	13.2473	18.835	19.029	25.502	20.2804	22.5441	17.6902	23.1793	18.7452	21.0165	39.378	18.7008	22.4511	23.2979	19.6222	28.0056	22.0988	25.5286	19.0972	23.023	18.9871	42.6432	24.6166	17.4963	29.5955	16.944	25.374	19.9558	22.3949
EIF6	49.3854	55.0608	87.6666	53.2092	76.8117	77.8365	68.7	80.5215	39.1902	106.665	40.8287	96.5423	80.0995	55.2202	42.0756	69.8251	71.4782	41.8432	66.0711	65.9873	84.8616	48.4282	78.8425	95.544	68.1533	78.4078	92.5341	59.8319	86.0693	65.6798	108.59	56.2021	41.686	35.5829	70.5885	117.109	33.9386	80.943	41.9466	94.7081	54.9252	37.2408
TUBB1	381.432	309.02	222.296	476.852	541.888	538.369	383.965	469.702	381.659	357.704	196.772	420.277	424.054	433.512	551.613	318.684	225.647	182.146	346.286	299.066	522.108	385.752	234.526	303.311	340.742	350.185	267.961	297.156	332.979	407.773	378.046	386.147	356.275	509.99	358.042	262.364	283.458	341.278	360.566	287.403	307.96	494.116
EIF2S3B	73.7562	118.957	93.0153	79.3541	58.1288	81.9379	88.461	68.4797	68.7416	85.7861	81.0768	65.0667	67.2151	49.254	60.9255	68.535	99.0958	69.3141	82.0609	42.5441	83.2824	68.492	55.06	86.3875	44.5102	77.1221	51.0973	55.6496	75.1928	85.0731	67.5818	41.8108	56.9584	39.6311	30.7539	69.7728	55.1585	95.9599	41.4411	89.6408	44.5396	61.5326
PIGR	0.0580978	31.345	30.888	0.0462286	118.879	0.175627	-0.266979	34.6508	52.1466	24.8518	30.1339	41.452	-0.0311395	30.3034	273.475	-0.016405	0.523287	59.1192	33.0599	31.0623	-0.0906121	36.1642	16.4449	0.497939	0.278792	0.0643999	0.135027	0.668221	-0.106992	35.6606	0.381598	0.398512	0.520177	0.620728	46.9101	21.8775	0.390102	0.346224	48.6203	25.6084	0.484058	42.0219
NAXE	92.3152	66.2903	73.4554	82.9546	106.844	131.215	83.0551	115.174	78.2011	143.567	109.066	130.065	73.9726	86.7126	88.0614	95.9068	119.798	119.485	81.4744	79.9142	109.076	94.2479	103.493	150.518	93.6104	100.8	79.8338	97.5414	101.66	107.603	81.0771	56.1273	95.337	60.8918	103.629	95.389	93.2812	101.455	85.1989	70.639	115.827	91.9854
PDIA3	97.6963	114.713	102.062	115.875	111.897	89.0743	110.019	111.787	95.308	119.036	94.3432	93.7075	98.0617	87.181	113.056	99.5822	122.605	75.2924	118.624	93.5962	109.282	94.4494	99.1668	79.3867	79.9828	76.425	101.162	89.6094	98.7568	95.5676	106.299	111.144	94.8252	91.3016	93.4991	117.681	79.4726	91.0262	91.5095	105.497	82.0002	95.0064
ACTG1	2068.55	2145.91	2167.82	2749.98	3235.85	2653.49	1998.28	2346.81	2091.03	1764.23	2380.84	1813.92	1703.67	2273.69	2933.8	2189.16	1426.19	1461.37	2610.24	2546.56	2318.09	1895.68	1535.67	1540.55	2726.63	1842.92	1548.75	2286.56	1398.55	1996.23	1772.67	3160.24	2276.16	3793.16	2129.73	1354.57	1609.74	1555.81	1988.3	1475.78	1954.08	2347.52
SACM1L	46.2361	56.7648	69.2312	58.8992	15.1145	67.2833	44.9251	59.8907	36.521	73.4355	40.4531	50.5248	76.3529	25.7031	29.3677	11.784	51.413	41.3388	65.1462	20.3956	58.4748	46.5759	41.7341	58.0573	4.99605	76.8669	41.4026	23.9356	67.9907	65.5206	40.6224	10.9674	33.4418	22.9387	41.7161	50.4162	39.2302	57.2906	24.6842	62.4083	20.0954	40.3515
VAMP3	20.5167	20.717	30.2222	31.7131	17.8783	32.7883	17.6809	27.0515	17.2866	22.06	23.8131	32.7758	21.1281	9.86359	11.1328	16.7209	21.4716	23.571	22.7581	16.1621	33.0645	21.4084	18.8756	18.0005	15.9553	29.2187	19.8663	16.0549	24.3372	24.7055	20.8744	11.4877	10.1922	19.6488	10.7388	24.1505	34.5954	16.9287	14.2549	15.7863	16.548	31.1076
ECPAS	40.6939	34.3848	40.8899	33.1205	32.5082	42.385	30.6501	43.3408	44.0105	63.916	33.9909	45.7637	44.1861	29.2914	22.6199	21.3464	39.1842	31.5459	30.7408	30.0976	48.5976	45.7741	42.2486	54.8171	28.749	41.4849	26.6357	24.7822	44.1716	41.1214	30.2551	31.222	33.5841	26.4116	37.5053	39.5987	32.8923	49.2124	36.3021	36.337	24.474	22.6121
HUWE1	33.7902	22.2983	29.7396	18.4802	26.2822	39.5989	30.4237	30.0057	29.691	34.775	24.4765	29.4371	35.7518	22.1164	20.5426	18.4631	25.8913	25.697	22.6298	19.6943	41.6972	28.0527	28.3318	33.8312	11.282	37.2607	21.3461	18.0611	34.3563	29.3541	21.9459	23.7127	24.0242	16.6158	25.0461	31.7436	30.9011	32.9955	19.9135	24.0117	22.4805	26.5919
GNAI2	93.7857	191.549	164.784	136.048	98.3894	130.514	115.906	129.398	111.956	112.816	113.844	108.112	101.625	111.811	156.452	138.56	119.846	84.5991	162.03	133.534	104.885	123.589	65.1553	88.711	95.692	93.6286	91.4653	100.655	115.457	159.057	100.183	107.061	171.914	146.173	127.903	72.3506	143.281	115.655	93.2805	95.1099	75.2289	119.242
IFIT5	0.323034	13.5194	11.8858	0.327192	-0.72469	13.97	11.6059	14.0627	12.2666	17.2865	13.2541	14.2419	0.371089	11.9359	12.99	-0.32441	40.9907	17.7979	16.273	-0.128884	0.486019	0.14823	11.0363	16.6147	-0.550378	0.567714	20.5921	-0.392194	0.695847	0.844395	0.899168	-0.790675	0.162222	-0.63749	13.6468	0.754557	-0.507886	0.564109	10.673	23.9857	-0.683141	-0.442426
VASP	65.0281	37.5795	35.8784	59.0026	85.1397	57.0472	42.665	43.8565	44.133	29.0843	26.0912	39.0885	57.5786	58.0201	86.5369	68.4793	40.5099	36.7768	42.3113	42.0121	45.1004	51.2001	35.6174	29.812	72.994	41.1555	41.0893	60.0644	43.9046	39.3358	74.7031	53.9645	45.0971	72.3671	56.2559	39.316	61.7606	37.1554	41.8565	45.4662	66.4753	60.7301
CALCR	54.8003	71.8301	57.835	47.2776	64.9556	80.4437	92.7776	96.9321	54.782	101.028	62.0267	63.1171	64.9061	32.1376	59.3623	65.9191	73.2497	55.3387	80.2672	63.9755	102.502	60.9894	102.809	98.6554	83.7766	83.0925	198.882	45.5462	66.1539	95.5824	136.454	65.5148	57.2403	67.7942	60.9968	179.499	59.3032	81.2434	46.9464	98.905	64.604	44.4746
USP35	33.4327	35.301	42.6693	28.5961	31.213	39.1744	31.0874	30.8279	28.0752	65.2718	31.8645	31.0903	37.4674	24.9974	21.1506	28.9016	38.8843	31.0001	20.5687	15.2724	47.0794	31.0429	40.8578	49.0271	22.8977	49.6793	21.6057	33.2828	44.1943	48.8653	25.8056	20.3484	28.6231	26.2453	27.2271	33.7832	21.9562	41.067	19.3281	29.4907	21.2922	28.2925
TCN1	-0.0503239	6.81822	6.64109	0.0755908	-0.0520826	-0.136668	-0.0667106	8.0699	0.0670267	-0.0903516	6.79711	7.83045	-0.0991119	7.29912	11.5325	-0.0346487	-0.0604561	-0.0110065	6.33355	0.0224998	-0.118572	-0.0202819	6.42689	-0.230018	0.123465	-0.0801899	-0.0569511	0.0530923	-0.0605735	-0.102429	-0.0446634	0.256001	0.262336	0.0923123	8.16914	-0.0416228	0.248678	-0.429462	6.54622	-0.0728848	0.0499362	0.169732
DUOX2	17.5143	26.624	26.5561	16.4024	37.4449	8.04881	18.1732	29.3371	19.3743	10.6058	27.5244	29.4202	5.57521	24.5152	26.5267	37.4725	23.8235	22.0586	28.2476	41.8024	13.6823	21.5249	24.3231	14.5581	73.8949	13.8317	30.6807	36.0547	16.0044	16.6201	29.5273	30.5414	16.7922	33.4432	46.0096	28.8798	31.2979	18.3396	29.8202	26.3299	40.4393	13.4742
SQOR	45.9911	47.4713	46.6368	57.5189	65.6379	77.6942	54.4773	63.8929	49.6455	43.027	47.9667	57.3536	54.6218	43.5528	60.8829	51.8531	50.4907	46.795	50.1382	49.9636	74.2199	47.0441	41.975	53.0281	56.0227	56.536	46.344	51.5211	50.7823	62.8354	42.8041	27.6535	55.7716	58.2014	50.594	45.8719	50.6195	53.097	39.1622	51.1633	49.9807	53.1059
RNH1	150.866	166.714	148.452	116.395	117.143	157.092	157.314	122.267	127.698	120.995	137.592	121.811	145.331	151.511	129.225	105.036	133.698	182.137	127.497	102.603	222.405	122.738	117.43	153.472	174.009	215.859	157.318	106.208	175.872	143.147	180.153	92.9879	113.395	144.867	110.861	136.613	115.5	131.44	99.0943	190.487	163.533	127.015
APOM	-0.070708	39.2944	39.2711	0.225664	-0.0880093	0.117208	0.0974126	43.6876	0.154196	-0.0207853	40.4151	222.657	-0.218685	36.4802	39.0084	-0.105542	0.205276	0.0254129	41.655	0.0979675	-0.04613	-0.120567	166.974	-0.113236	0.0292335	-0.102709	0.321252	-0.0181141	0.0292049	0.197125	257.344	0.168288	41.6466	0.133913	53.1933	0.278513	-0.0105409	-0.103119	33.1586	0.282488	-0.135882	0.0938648
CSNK2B	14.8996	18.7634	27.6561	13.7869	22.2441	11.6661	12.0792	23.1587	18.566	15.2144	38.3159	17.0725	17.2902	18.0045	19.7552	22.2795	22.5389	23.4101	22.9529	24.9006	14.5463	18.7898	17.8778	25.6127	22.5767	17.5803	14.9813	33.7571	16.6975	19.1832	13.8256	20.1924	16.5103	19.7608	21.5439	14.0109	20.3066	18.9969	16.6404	14.256	26.7331	18.3014
ECI1	67.531	48.5628	37.439	72.8051	79.4693	85.3744	42.9508	58.8267	39.1559	108.844	36.6377	60.7679	45.0145	113.105	90.6562	65.5488	26.3977	44.409	40.3713	49.0516	69.6989	84.001	37.6152	46.5969	57.2067	34.9	59.3571	58.4671	47.1319	43.5437	50.2192	60.8919	70.9416	68.2316	46.9864	60.6401	63.8329	50.4448	103.348	74.2531	68.2975	81.2986
FLOT1	83.7707	153.626	183.167	48.3078	76.4079	46.4076	45.8733	67.3634	78.2075	85.5839	142.275	83.1301	53.1952	72.6727	70.2717	79.2001	100.55	127.016	141.187	137.197	63.7033	58.4617	120.748	48.0828	106.936	76.9467	190.52	86.1327	66.4175	92.2185	100.542	87.9734	88.7453	93.0311	88.0226	98.9048	76.3066	83.8693	38.0086	80.3448	46.2388	43.0422
MAPRE1	60.5992	45.2218	52.1603	43.3734	37.95	57.8747	54.0644	35.7029	45.5756	43.8745	35.872	45.3705	52.844	31.9947	38.0889	28.8756	54.0968	32.0415	60.0114	43.6399	64.9065	48.1653	39.8775	60.1909	28.7261	43.0988	54.6494	34.6712	49.9835	42.4488	59.2444	23.5762	33.0065	30.0746	36.4372	66.4867	26.2493	63.561	22.8151	64.133	38.5174	27.5333
VWA5B2	11.2198	17.3906	16.7502	16.9759	30.6465	9.38626	13.5415	14.2029	15.2903	14.2388	17.9497	14.5658	18.7322	16.4328	22.4177	29.6269	16.1548	20.486	21.5848	27.5594	13.9782	21.5911	23.1199	16.7512	29.9673	12.216	26.9862	28.1286	15.5449	12.4231	15.9548	26.5343	16.0296	23.8831	39.1197	19.8157	33.6564	18.582	30.6535	16.1254	31.7756	22.4989
PSMD2	148.534	111.506	120.837	133.974	114.142	163.41	134.426	145.829	125.962	201.708	131.34	165.228	152.67	89.0862	100.362	96.8218	147.728	133.84	114.485	88.181	181.564	139.841	151.881	194.248	92.5843	183.683	123.427	90.9598	152.507	157.269	146.811	99.324	120.065	81.3937	119.954	134.118	104.579	170.398	123.634	114.927	97.795	115.571
BMP3	35.9015	36.4737	28.3787	20.842	26.4032	34.0243	25.4153	25.379	29.9414	30.1504	26.4156	40.345	53.9801	31.812	33.3235	22.079	29.1381	42.9921	30.9567	20.4092	43.6947	34.7138	36.3806	33.9393	32.2906	35.8199	30.6054	22.7519	29.6005	35.9658	35.5784	22.8169	24.3295	32.7182	33.922	53.6065	35.0759	40.3359	26.3224	42.1447	23.6534	91.9939
RRM1	28.0651	18.1656	21.2786	22.5118	24.4516	29.4125	26.9651	21.4943	19.9413	14.467	18.5449	32.0123	24.3413	13.9261	18.4135	19.6674	19.3089	17.1795	11.1822	17.6199	11.6957	22.0766	32.2163	32.0327	18.9533	34.243	15.2902	19.8694	24.0673	16.8327	23.6159	18.7882	21.868	17.008	23.6594	23.0082	13.27	22.0673	33.8703	23.7501	31.2265	21.4712
MTHFD1	36.1787	31.3533	49.507	34.8606	60.9477	57.1595	36.0937	54.6162	23.958	61.4529	28.4786	39.0002	38.0361	37.9229	43.6962	41.3156	28.9428	24.7981	21.4449	63.9311	51.3341	38.8288	36.0175	103.279	45.5592	47.7714	23.3558	29.5693	31.4161	40.2474	37.5675	68.8966	33.4468	40.7264	62.0806	22.401	34.5006	48.576	32.2553	33.7404	43.5118	34.6473
CTSD	23.3361	10.2889	11.4311	18.8281	16.0076	22.2797	23.0787	16.7721	13.6199	9.83339	10.9167	9.08508	22.3448	20.1418	17.0862	10.0332	10.3985	9.19517	17.0575	10.2648	11.9915	9.43756	8.9561	4.87026	6.53301	9.34714	9.56143	14.2495	12.0856	11.8649	21.2972	3.44881	9.24505	12.6185	4.00876	13.2752	7.0068	12.784	8.22487	41.9696	16.1054	12.8189
RPIA	270.296	238.025	239.913	219.645	352.593	251.187	233.586	259.323	224.681	264.259	225.747	273.955	278.47	174.441	215.972	309.282	189.362	205.448	215.824	226.242	217.692	306.467	333.659	263.946	306.739	241.289	219.277	267.035	292.668	202.62	180.828	267.26	269.591	188.768	277.724	213.117	262.11	235.313	231.655	232.381	253.899	233.774
AHSP	3.89393	10.6938	25.0342	10.687	20.3228	6.27813	6.33474	22.3655	25.7037	35.5774	14.7675	9.7328	15.9263	11.0284	13.073	5.82253	20.9075	10.5873	20.2487	21.8182	99.7492	21.0849	15.127	93.9443	13.4633	17.6872	18.0935	8.11379	14.4269	45.8597	168.708	15.7757	4.3055	34.5222	14.3393	44.8107	5.45064	34.3342	5.7998	15.5579	16.3455	6.24595
KYAT3	50.4308	50.1619	64.1068	50.8873	45.743	55.6372	39.6997	54.5499	40.6597	53.3274	52.6931	56.1437	89.2666	40.0728	52.7238	43.0844	43.4731	45.753	53.1917	34.8213	58.0916	50.7163	69.8264	65.9564	41.1031	61.3757	86.476	21.7242	65.7108	52.101	59.6714	36.5731	41.67	39.7212	35.0174	49.4998	44.3918	54.836	56.0897	86.4004	42.1446	39.0253
SHPK	25.2603	33.8861	31.2186	23.0597	30.5322	30.7289	27.9047	35.3266	26.6822	30.0791	24.1708	24.7566	26.4635	26.0593	28.1159	47.1219	30.1444	17.0483	27.9554	32.7474	24.335	35.7136	52.3788	28.8391	34.2236	23.5722	23.6647	30.5663	30.0518	33.3619	25.0764	39.4429	25.4203	33.7566	38.0979	23.5855	45.1175	25.2213	23.4821	20.7661	17.1293	25.3771
F5	85.7846	114.212	34.9905	41.8367	77.5808	62.3012	61.2079	68.5058	40.1331	44.4673	41.7233	41.5662	126.364	68.6149	53.5638	68.4504	40.2668	54.6898	38.4507	73.2882	33.9696	79.3712	49.4243	56.0109	58.2008	67.4249	69.1289	61.8831	69.5691	40.3879	48.761	88.2915	55.5252	46.9337	108.484	49.5479	67.2984	42.4781	77.4273	66.5059	75.7887	91.8635
TIMP1	63.687	40.3885	27.8059	54.7417	41.9409	38.7067	36.2349	42.7473	30.842	21.1124	31.0681	38.225	13.2608	46.613	44.7834	39.3954	14.5874	27.7936	42.0966	31.8354	49.303	10.5994	41.91	38.3047	33.604	40.2362	42.3747	24.345	39.6587	36.9882	55.3379	21.3649	44.6258	23.5135	49.6689	55.1961	13.6637	36.0782	32.9704	41.5449	31.4589	34.8558
CFP	-0.0905421	29.1438	52.0559	0.0166998	0.0477521	0.178955	173.686	31.2437	0.459323	-0.339966	28.9051	31.1867	-0.152129	26.1156	29.4196	0.123347	0.238416	0.669326	30.5597	35.7107	110.347	-0.411127	25.4544	-0.305587	28.4731	-0.173114	39.8186	0.480696	-0.265411	226.323	0.681708	0.761048	0.404533	1.01444	39.3501	111.494	64.2605	0.351968	11.8716	0.455083	0.289664	116.182
CNDP2	56.8454	213.736	54.193	59.5229	81.1766	126.018	139.184	101.056	42.4284	93.7625	123.391	88.7368	71.7945	138.96	38.437	79.5762	64.7869	106.308	72.9698	47.4454	101.003	145.175	42.2877	81.021	77.745	79.33	97.1367	122.396	65.6327	120.205	39.3647	49.0033	137.63	50.885	72.9427	230.814	117.122	183.9	83.4037	156.809	81.5847	112.445
LGALS1	828.415	1858.02	1784.26	824.565	1038.41	603.87	662.161	730.549	1239.9	697.037	2312.61	791.65	906.914	1122.82	812.588	1046.11	1227.46	1894.63	1516.46	2298.92	812.843	715.133	856.24	750.001	1576.21	523.199	1270.95	1221.51	1046.71	1362.74	1617.69	1357.56	895.473	1483.03	1289.29	2062.99	999.213	1054.77	783.597	1472.3	1331.6	856.022
SERPINB10	9273.46	3406.34	4460.98	5648.34	17521.6	3819.61	4509.62	9116.93	5787.58	10913.2	9458.43	6246.46	4573.8	10382.3	3099.98	2195.93	4384.99	6274.1	2933.55	3474.33	8199.52	17536.8	13698.7	15385.9	6294.11	7129.44	4770.88	11482.6	13160.4	10175.6	3251.52	10993.8	5094.59	2090.79	15368.9	8131.38	6409.34	12612.3	12232	2373.9	12744	14091.9
VTN	44.0521	83.3265	29.4622	23.3079	9.19857	216.975	196.216	31.8353	90.0972	22.7214	29.8656	31.9516	34.7568	27.6822	29.1339	25.5506	49.9166	156.223	31.2596	18.2403	44.4384	26.0043	25.6188	25.6752	8.72966	27.8444	33.2297	46.3428	34.1326	49.4347	21.0202	27.0834	21.7645	48.9069	35.23	44.3255	83.7879	37.2924	19.587	60.9292	19.4297	5.21127
PYGB	61.1364	48.2464	37.9621	55.1814	45.2276	57.7769	49.0534	47.9176	31.3812	140.16	22.7602	26.1585	51.6898	39.8173	39.176	41.901	18.88	48.1135	24.3218	26.7392	28.6699	60.0089	79.1448	50.709	34.2103	38.437	36.8685	16.7531	21.1618	26.6857	60.8845	26.9423	35.3392	32.8507	37.718	43.5034	35.3286	46.2208	36.9514	43.6941	28.1566	33.6981
RPLP2	0.239409	24.5277	24.6256	0.332248	-0.256256	0.85058	61.1411	27.0628	0.304145	0.957948	25.228	27.5252	0.309606	22.9796	24.5384	-0.301505	0.55337	52.9667	25.9336	-0.288585	79.4466	0.0717604	72.68	69.2485	0.198576	82.2717	0.169245	-0.321259	0.304819	0.69302	87.3502	-0.170133	48.4845	0.0432306	50.2437	0.614152	55.3329	0.558019	21.0232	100.38	-0.274282	53.0929
NMI	30.1324	47.4786	54.0727	13.2675	26.7689	28.4116	22.1964	21.0008	20.5583	25.5357	43.8358	18.1604	33.0835	21.356	14.056	24.5687	29.1993	21.9788	58.3922	21.9587	113.762	25.6231	20.8086	31.4854	24.4368	22.8866	22.2159	20.9291	28.7747	30.8485	29.1511	22.056	21.9401	22.2692	25.2183	25.9044	25.4315	37.6968	19.3163	26.6932	22.7563	21.6744
HSPA4L	212.82	148.342	166.754	185.779	210.464	200.894	200.92	195.813	164.197	222.618	190.334	213.665	252.165	172.408	158.651	198.446	190.854	182.619	169.474	177.363	201.824	201.306	251.291	218.853	228.19	192.562	212.206	165.801	213.009	181.003	174.269	200.896	158.664	169.315	196.138	200.308	175.949	220.532	178.164	197.124	193.439	195.889
SERPINB1	120.665	174.677	137.274	208.448	124.532	190.281	148.598	249.941	117.04	157.927	160.618	101.246	115.279	105.876	120.607	85.6682	123.11	79.3746	131.045	81.4363	110.811	110.212	102.209	126.264	106.592	139.564	107.716	90.0886	120.666	135.06	151.14	106.97	137.192	116.287	157.28	116.767	120.802	132.13	141.323	131.676	88.8457	130.93
AKR7L	116.906	112.802	75.7898	116.113	106.76	114.137	81.4051	115.348	61.0862	101.623	89.2043	95.9451	81.9534	84.1579	93.5761	140.425	88.8687	101.807	71.3433	100.733	112.765	107.145	136.966	120.02	143.087	100.214	129.344	148.426	119.796	79.2282	72.6998	143.756	120.864	78.3052	170.183	93.7718	111.54	101.537	90.0594	95.4402	129.804	93.5487
ASRGL1	21.6291	23.4331	35.267	10.825	5.16608	25.2391	24.0158	25.042	12.9682	32.9577	15.8963	30.9272	26.0467	10.9747	10.7762	21.0204	35.8954	21.5552	31.3035	6.00318	19.0127	14.2665	12.283	37.0887	18.9111	16.7184	26.075	12.2614	26.4227	25.8927	26.517	12.7619	12.2061	12.1023	15.2441	20.438	28.8953	25.6232	8.79608	30.5973	15.2414	10.2604
EEF1G	53.2662	59.5651	48.1251	56.3669	67.9547	54.7516	54.0332	58.2378	58.5709	58.8234	54.5793	54.8921	56.4636	55.193	58.2938	76.9818	61.6634	58.0427	60.3843	57.0569	59.3824	68.6743	70.2503	86.909	69.0737	70.2277	67.4148	55.3459	72.3479	59.2426	75.8344	52.9624	50.9955	51.3075	44.7461	48.0638	69.3359	51.9193	60.7176	55.4842	30.7115	45.1818
TGFB1I1	33.2915	31.3887	13.61	54.3038	56.5315	73.4767	30.9959	76.6824	33.5993	44.791	20.8801	41.6392	22.3349	42.7738	51.4895	41.8919	9.69279	20.5008	17.9487	16.8668	35.341	49.4808	34.6109	47.2503	52.9119	22.0878	19.7216	24.973	30.6913	43.6628	19.0303	46.2988	58.0037	48.2707	26.6339	16.2606	18.2588	14.3885	21.8413	31.314	25.6844	44.8701
ALDH16A1	113.136	86.083	85.7389	83.3542	117.968	120.658	107.017	90.9385	87.3598	110.569	57.7546	85.8298	115.4	103.979	95.2	89.9407	97.6524	105.226	89.2462	84.0026	131.013	101.745	128.577	137.795	122.388	122.838	83.7518	106.434	111.836	112.371	106.992	98.3681	109.783	106.982	127.599	83.6171	142.107	103.302	71.3429	116.522	115.162	103.24
ABCA12	467.936	279.129	634.344	278.315	95.4547	345.504	189.718	414.818	266.404	174.143	115.415	176.208	699.287	117.414	207.519	135.413	395.512	131.408	380.993	123.834	341.924	262.042	258.39	383.476	65.2605	157.612	185.756	121.676	665.81	360.15	181.104	100.811	358.519	167.371	99.9356	175.738	144.496	301.879	95.531	217.389	28.082	142.845
ATIC	43.5815	40.9429	46.2193	35.88	43.3824	65.6116	38.6968	54.0413	35.4995	65.4396	17.0395	51.6756	47.0109	40.8972	28.6713	64.4792	41.7197	30.0876	29.4454	57.3039	66.5737	41.7155	33.8109	79.1472	43.8716	81.9072	35.0723	31.8935	46.2137	54.1726	61.1936	48.2218	24.9875	55.8372	43.537	55.7059	34.6401	53.6801	33.788	48.7753	26.5193	36.5886
ALAD	483.742	282.237	318.578	327.551	455.595	341.105	438.484	324.872	371.141	610.083	385.893	401.854	465.454	496.235	399.186	386.137	515.566	433.314	499.592	348.045	430.833	545.338	599.556	386.601	448.735	540.28	369.652	529.432	572.449	356.768	377.701	549.472	543.132	389.162	408.526	547.065	519.059	454.083	506.651	625.732	623.925	424.729
ABCC1	11.9155	29.5931	36.2594	7.57556	8.18472	13.4713	13.7317	18.4566	14.8429	16.5371	28.3998	18.7913	15.9425	19.3117	20.9742	10.5881	19.4543	15.9026	28.7756	13.0421	16.6457	11.0379	10.993	18.3787	12.7107	18.254	21.9191	8.03126	24.1566	24.8998	18.8133	12.76	13.3426	10.8063	21.5734	17.4967	12.8639	19.8533	17.038	14.0168	10.4797	11.4335
GART	56.2539	64.2468	62.4546	64.1309	69.8923	85.5793	75.4321	58.611	58.9167	61.5898	51.0386	66.6261	83.1013	54.2702	68.1935	65.1125	48.709	69.4071	65.3581	57.8271	88.5843	86.1101	86.5115	84.024	67.1457	83.1906	69.1413	55.2471	72.7792	53.464	54.405	48.9916	72.3178	62.6639	59.7058	86.9698	75.5993	79.4371	54.3092	90.9297	70.1987	76.8825
PIN1	21.9748	25.9665	14.5209	33.0118	14.1956	25.8874	26.132	30.0832	24.8926	31.7624	25.1769	24.7207	18.9932	26.2074	27.3302	16.792	23.1928	35.0321	15.9403	12.4745	17.8804	19.5523	28.9061	33.1582	14.8738	28.7265	24.0599	23.2966	26.1907	15.1075	18.6696	14.5432	19.95	17.2777	18.5012	16.7483	19.2672	25.9002	16.4001	18.3011	16.2822	29.1963
DDT	116.269	112.135	134.044	114.658	139.238	118.505	120.426	146.737	102.156	131.801	149.196	138.098	118.339	118.833	134.911	156.783	127.177	121.927	104.228	143.069	101.998	152.766	136.109	138.466	143.436	108.042	155.49	127.324	122.614	92.9427	140.401	127.004	118.333	98.1532	128.291	135.425	112.363	114.541	117.626	147.251	163.191	116.315
CDC37	66.189	84.509	100.584	74.9255	51.4719	84.5629	95.8609	84.6204	71.5294	104.618	82.1575	115.378	95.2788	56.6888	64.3031	41.4242	96.4062	71.7424	93.8075	56.9471	110.364	83.1184	89.9245	83.2372	44.0746	78.7457	83.8802	42.5752	125.89	71.5305	90.3657	65.3346	70.9546	49.6434	53.8511	103.438	39.9393	112.012	42.1465	84.027	48.3885	52.1722
GPD1	53.9343	0.000228874	-0.00020217	0.302453	0.19914	0.12862	0.194946	0.000190595	-0.084433	0.112289	0.000181126	-0.000267518	0.122304	0.000222752	0.000428261	-0.00762985	0.227433	-0.122324	0.000169143	-0.115726	0.145236	-0.144355	-0.00045233	0.109525	-0.179483	0.0867042	0.356833	-0.203117	0.10434	0.0103875	38.3506	-0.22037	-0.135811	-0.12832	0.000463526	0.365898	-0.133018	-0.00297269	0.0308742	0.298765	-0.157116	-0.0672913
GNMT	-0.0995377	12.4108	12.0012	0.104401	-0.204196	0.310965	0.0392746	13.5637	0.440273	0.130439	12.2652	13.4473	-0.0984397	11.7934	36.7602	-0.254994	0.308169	0.253992	13.1267	0.120865	0.156519	-0.092587	10.788	-0.133976	0.0383814	0.0414717	-0.240246	0.158367	0.106081	3.54454	-0.0100943	0.3143	27.6958	0.275635	13.3965	-0.16417	0.0719161	0.101513	10.542	-0.0845233	-0.271688	0.186796
FBXO7	306.952	335.258	402.745	215.536	316.544	336.437	334	244.165	228.931	290.252	300.508	296.811	382.25	273.322	257.166	337.868	316.936	257.629	345.483	314.541	348.108	314.613	309.467	204.555	307.965	337.888	265.217	320.011	396.348	265.955	238.242	265.993	268.518	290.153	407.987	303.133	448.977	395.297	217.526	354	401.337	286.135
UFC1	88.0787	79.008	63.1856	73.87	90.4223	84.4323	87.8244	66.2889	86.9443	70.6171	64.1114	100.946	73.6495	64.9768	85.3472	87.0061	85.0271	82.0549	74.7523	63.6993	88.5341	91.8369	75.0076	121.583	70.5974	87.377	109.678	68.8311	78.5015	86.7587	103.742	56.3774	72.8661	87.5541	71.1016	93.2308	91.5303	113.684	52.4584	131.362	69.9092	96.7007
UROD	117.035	84.6683	172.483	75.1948	80.6941	106.605	174.714	106.149	88.3772	157.635	106.026	132.593	111.963	93.6614	111.224	94.6718	114.264	87.3586	93.8289	89.5874	74.8351	116.874	129.546	84.9127	90.3614	111.469	119.287	102.729	99.2159	64.8721	80.8366	84.1536	100.827	59.5745	86.9111	118.39	136.153	102.85	89.7502	158.547	122.487	88.8792
VPS36	16.8943	24.4708	26.1888	20.8163	17.0271	21.8913	20.0432	25.4034	18.1296	47.1892	30.0624	32.2023	15.3529	22.2261	20.1483	21.6619	16.4944	27.8641	12.9382	18.4601	34.1192	32.1791	31.9898	40.4732	18.8922	26.0163	31.4284	16.8391	33.9709	20.4889	26.1829	19.6639	23.7113	11.7664	26.6354	25.1195	19.5335	30.4121	21.3284	27.0887	14.3012	18.7726
DSP	25.0907	29.4784	24.6271	32.4481	35.7057	44.1824	24.2503	27.5221	35.0094	38.3399	24.5385	41.8329	20.1169	13.3932	17.4959	83.5876	32.2778	22.49	25.7584	42.9362	35.5321	37.5075	35.4115	54.1664	36.9228	19.4976	39.8683	57.2549	29.946	34.2974	42.9165	36.785	21.4771	39.0808	43.7549	41.8418	29.0089	32.107	21.0269	71.0017	35.153	17.1167
SERPINA6	0.133506	-0.021444	0.018942	0.174004	0.334834	0.454761	-0.0339279	-0.0178575	0.232124	0.0621472	-0.0169704	0.0250647	0.153683	-0.0208704	-0.0401253	-0.0173947	-0.30562	0.0135273	-0.0158477	-0.176222	113.216	0.199852	0.0423804	0.0987891	0.3085	107.165	-0.316327	0.141718	0.0552271	0.24198	-0.277759	0.360672	170.833	0.226882	-0.0434294	-0.175633	0.4074	0.278522	0.447088	-0.119163	85.9607	104
SERPINA1	121.127	108.76	100.053	242.967	529.887	159.119	49.0752	459.864	112.743	110.089	86.9728	276.653	93.2194	156.822	86.6577	324.684	153.421	65.1286	103.564	103.388	203.403	119.329	58.2304	434.632	294.991	83.3194	243.162	115.834	149.524	82.7854	58.7278	191.887	104.171	138.373	289.963	83.5211	555.876	102.516	225.171	125.219	131.195	100.865
SERPINA4	50.9838	12.9281	12.798	49.9534	47.436	83.3222	136.775	174.896	70.8048	97.7473	12.8047	14.495	163.395	10.8833	12.2114	69.2664	207.137	103.973	13.5327	78.497	91.7557	27.2577	11.1181	93.4515	113.672	81.5882	42.3545	65.0953	86.569	118.669	64.4188	65.1259	69.0401	77.3004	13.0648	54.4883	10.2398	94.415	9.28823	50.4912	64.856	61.5267
SERPINA3	262.237	686.376	419.058	706.025	288.409	904.135	966.718	2395.69	610.223	2917.39	1422.83	1667.47	299.206	725.942	583.954	175.181	1487.65	1905.48	540.389	2837.56	457.872	338.03	352.512	1948.32	595.555	993.542	6023.55	488.448	920.628	1567.27	9182.53	253.782	520.626	327.117	321.686	2655.05	527.796	773.416	847.993	437.692	483.617	599.12
EEF1B2	37.0165	38.6273	28.7156	39.8727	32.8361	41.2749	33.1147	31.1556	22.7711	49.2971	29.4881	35.6732	25.6353	26.1029	27.9225	27.3656	31.826	12.0345	30.269	14.1662	41.9522	26.1041	49.4671	41.6719	23.6132	35.5118	22.6115	14.3171	32.3211	37.4214	34.4427	24.3446	24.7672	25.2459	30.7928	21.1109	22.2656	29.1213	23.5424	22.4489	18.8148	25.259
GMPR	81.192	78.6113	95.3821	81.4984	89.4216	78.1389	80.196	68.1579	112.949	125.553	88.4894	127.959	119.212	90.0919	76.314	76.2985	71.8116	110.954	96.3719	92.0174	125.707	131.152	138.24	142.924	107.366	97.6499	79.931	93.4936	90.8277	88.6921	142.5	96.9107	99.4036	101.29	62.8234	117.299	90.1973	133.578	96.986	123.436	111.327	100.645
DHRS7	14.9045	16.7847	20.7537	18.0834	18.8069	17.9497	14.9206	20.3617	17.2655	23.8318	17.0455	25.3217	15.3508	15.5499	16.7364	17.1827	17.3792	19.3006	13.9538	18.5733	18.4418	19.0531	15.7958	27.8537	18.3791	16.6141	16.2353	16.487	11.91	23.0286	18.4464	17.457	16.1629	19.1752	18.4503	17.3995	16.7812	17.5807	13.9629	17.3624	17.5887	16.6473
TBXAS1	44.6914	46.3669	27.3032	62.491	41.3048	67.8078	40.5265	89.3281	46.2989	57.2583	38.019	72.5503	36.9171	44.418	82.7877	28.9866	27.287	28.2116	47.4758	29.9878	75.3234	50.3905	47.695	54.0289	29.1615	48.7538	43.1768	30.9673	44.1171	55.7805	55.457	32.6116	52.9613	58.7053	39.3162	32.7529	23.8736	48.0098	22.9144	44.4662	37.7802	53.0556
TSC22D4	66.6326	41.1051	35.0719	65.1513	67.6356	64.7736	58.5439	54.5937	49.1255	50.1681	45.7814	54.5186	87.3936	52.195	39.3135	52.9038	48.6605	63.1959	40.0407	66.5028	75.9543	74.0567	67.6971	91.3491	74.2039	60.9474	65.7083	61.2452	61.0309	48.8468	33.8648	47.4426	39.3171	79.5012	49.3091	46.7508	50.8324	81.8743	57.2993	53.0838	69.0456	59.1895
MRC2	896.363	1143.23	849.44	1212.98	4136.31	1204.1	1135.82	1724.9	1040.57	1689.38	1438.91	1358.5	1316.07	564.286	969.393	862.21	1443.34	531.804	989.168	402.014	1310.67	1245.5	1719.15	1496.06	608.804	1038.74	1643.36	875.149	1232.39	932.34	1966.78	3379.54	994.685	238.375	822.336	3675.36	661.718	1006.74	1338.97	4720.39	363.162	764.099
GPLD1	62.4182	133.479	39.6284	0.366398	0.404431	0.358919	0.101748	43.3627	-0.0716517	170.647	41.0158	43.4603	0.149355	37.596	39.7971	0.120295	0.607152	0.309593	42.2973	0.237313	0.377295	0.175013	35.3109	463.27	0.188141	0.277437	0.357185	297.591	0.190669	0.400425	302.494	-0.0624113	-0.255299	164.781	195.517	363.934	-0.0637472	0.342724	171.844	0.590776	-0.0173874	-0.192152
VNN1	218.496	224.971	257.284	164.282	101.612	182.16	189.894	67.7515	190.234	220.523	63.9193	67.8426	213.814	24.5809	299.173	143.975	194.791	190.146	177.826	90.997	195.511	210.39	54.8211	205.264	132.706	231.835	177.703	678.856	216.257	224.296	159.194	156.668	175.059	125.125	139.386	201.981	168.137	228.516	50.7107	188.53	632.381	191.091
PFN1	453.011	429.151	290.274	471.932	473.779	389.205	450.766	532.829	443.771	451.742	358.942	410.675	424.173	471.156	613.05	394.629	251.17	224.589	315.87	266.563	387.876	370.992	311.492	341.733	351.417	278.895	521.042	346.684	430.204	270.426	529.499	415.217	405.888	390.533	383.334	381.142	320.902	274.309	405.054	391.826	317.678	421.657
ABCB6	33.803	57.111	57.0429	34.2089	23.6552	40.9988	24.2376	44.6687	49.0555	57.8238	92.7104	59.8943	40.4599	36.9758	24.5982	52.1915	42.5665	54.7547	52.1786	56.6472	35.6655	38.1263	44.659	56.5771	68.068	60.0832	37.0826	57.9143	48.7666	60.777	52.0047	71.681	42.7729	54.1241	51.1523	29.9754	53.7029	47.2361	38.2078	23.0077	54.331	46.7641
TTR	1436.04	4385.9	4209.19	2351.73	1498.36	2006.82	2149.19	1495.27	1707.12	2051.03	3134.68	1839.83	1630.03	1890.68	1877.26	2825.25	2310.35	2124.01	3426.05	2295.11	1985.91	1732.59	1627.97	3006.39	2928.87	1925.59	3068.12	2005.89	1862.29	2359.28	973.296	2209.89	1889.45	1595.67	1793.11	2383.64	3101.54	1511.61	1641.19	3517.23	1956.34	1166.94
WDR1	361.423	272.149	332.844	303.866	351.374	335.887	339.072	344.609	305.198	360.431	260.894	384.38	394.126	277.906	325.87	315.43	346.207	313.937	326.658	254.026	409.921	335.673	381.567	433.958	276.368	379.337	265.902	305.656	415.899	382.835	335.973	278.3	294.643	265.873	351.806	275.129	328.439	351.281	262.554	309.259	302.199	344.45
PRG3	144.703	1033.4	526.352	136.542	162.769	168.259	166.026	313.613	264.952	211.054	808.995	208.55	125	223.981	174.129	179.54	215.497	252.81	718.918	456.258	106.188	123.225	97.8588	130.695	762.015	241.583	52.6679	493.158	179.237	367.144	49.2139	368.814	834.484	353.188	277.353	75.9786	367.022	176.372	247.677	67.7231	297.607	295.889
PSMA1	232.962	173.857	241.208	172.296	237.083	195.328	236.166	217.345	155.489	293.975	212.874	230.008	273.718	161.103	179.108	233.772	218.854	155.462	194.437	184.231	169.78	243.046	219.347	251.335	174.027	279.247	212.848	241.091	299.724	186.983	196.918	181.032	186.268	131.485	232.441	224.092	202.807	225.116	208.59	254.958	252.023	192.008
GDI1	79.2286	70.8321	57.1293	66.0824	82.6596	72.3612	79.0864	85.2753	72.3192	101.24	92.2752	85.9567	68.0033	67.9267	85.4653	89.5428	85.9653	91.7209	57.214	95.0646	72.1014	98.9559	116.501	94.6829	56.3674	73.4034	110.226	82.5496	57.4302	64.0135	114.174	55.8002	74.1517	65.4199	105.321	81.3069	93.0793	70.9007	94.3331	107.119	84.8266	82.1408
THBS1	580.187	479.808	303.289	653.101	483.83	738.307	494.346	612.236	421.273	519.374	358.388	678.761	364.334	503.037	361.844	451.964	308.19	158.342	534.865	321.674	638.966	379.572	445.722	498.985	288.447	449.752	212.606	385.078	445.714	443.812	477.183	492.884	515.39	493.672	346.592	297.864	290.694	340.222	524.891	399.806	312.574	425.796
LYN	4.30731	34.333	19.9149	12.8446	10.056	20.0729	8.81409	29.2014	16.7631	13.6141	28.2539	25.489	5.53944	13.6911	20.3425	7.13959	13.4507	13.5033	56.819	12.0716	10.2601	5.82083	19.095	11.1905	13.7768	11.6361	6.73893	5.79524	11.6027	29.3352	15.6004	20.8502	38.4468	17.757	21.8145	4.20701	4.37786	8.031	11.0172	5.94914	5.98484	10.7354
MRI1	54.1323	42.8445	41.0615	57.9282	67.236	65.2149	52.9435	79.84	57.8874	76.7082	58.7485	73.7016	56.7734	49.8666	44.2761	50.3629	55.825	53.0044	48.7261	50.198	60.4837	70.8994	86.4116	79.3265	71.5471	65.1511	56.2401	48.0189	75.8218	60.3573	54.1274	73.5894	61.3323	41.5547	52.9867	51.0561	50.6748	52.272	38.3124	51.7617	62.6055	50.1241
DCXR	41.6356	40.378	53.0514	32.4356	27.9154	34.5503	21.3423	72.1249	34.1243	36.3916	27.0619	35.465	46.3024	24.6465	46.5637	43.1695	39.6529	40.9383	45.6231	31.3334	47.851	41.1182	37.8179	52.9674	39.2437	41.9685	39.9853	35.75	53.8996	58.6916	35.6998	20.1512	26.8555	32.4224	42.1525	25.2991	44.5127	43.9572	30.625	66.1696	40.023	33.3073
FASN	18.783	20.271	30.9038	20.3325	21.2627	26.1653	22.6603	29.2243	20.9917	28.7242	19.6995	25.5629	32.006	22.0738	21.8172	15.0745	23.8284	24.411	15.7521	16.0131	24.0335	21.6276	23.6476	27.9609	19.3254	26.2914	20.439	17.9409	21.2866	27.4261	20.5796	15.1735	21.9297	19.0796	21.7077	20.2032	20.1328	24.9251	21.8658	19.4739	27.1123	24.3665
YWHAB	206.348	211.682	246.222	182.905	160.773	180.971	243.331	176.335	145.716	200.658	166.734	215.735	255.542	129.679	125.155	126.594	251.161	168.609	261.409	115.746	207	149.837	156.743	260.009	131.99	210.861	168.599	108.798	231.664	257.313	227.601	104.85	132.492	87.2033	122.333	181.465	123.403	243.287	135.539	174.054	116.755	121.368
HSPA5	47.1653	46.591	59.2425	52.8219	38.6718	46.4083	46.238	48.9291	41.3332	62.2353	53.5439	44.6781	47.095	39.6233	53.8432	43.0095	56.1003	41.01	47.2528	47.5223	52.7253	36.7781	38.1116	44.6436	44.389	36.805	41.9467	38.3744	44.3499	36.9849	47.3626	37.6938	45.8754	38.1179	32.2284	44.0499	36.5765	39.7721	43.9408	54.5737	39.4991	44.2785
HABP2	0.432036	10.1882	10.0089	0.0577447	-0.179513	23.2642	0.337554	2.61456	0.0445007	18.5268	10.3845	42.7471	0.978718	8.85721	9.50231	-0.20634	56.893	0.319571	12.0501	-0.760381	0.825372	0.0149658	8.83252	1.40889	-0.0795714	8.76656	-0.629444	-0.46674	65.5455	1.07217	-0.00462286	-0.236432	0.169322	-0.666228	10.198	0.102511	8.17849	19.1817	7.87742	-0.0738216	-0.408595	2.07295
ATP5F1B	38.054	46.6359	34.209	55.607	47.1177	61.2928	51.0735	59.9388	42.5869	44.1354	28.2728	53.6554	38.9364	36.5833	76.3523	35.4901	32.9882	25.6349	43.7098	35.301	49.9704	35.2881	34.702	33.488	37.3201	32.5998	31.5245	32.9822	40.1056	38.8739	56.161	44.7423	55.4668	41.9095	37.4243	41.0944	32.1375	38.623	37.2002	35.9262	33.8159	41.7845
STAMBP	119.243	98.1685	105.794	94.494	107.886	159.304	111.197	101.19	103.919	133.204	96.4525	120.078	136.695	79.133	85.7015	113.264	110.468	90.92	135.342	95.4565	165.876	128.181	109.115	165.662	100.791	144.685	89.2768	95.3943	135.983	127.453	102.24	86.2687	95.8782	69.5158	100.548	105.226	115.854	134.706	76.6957	79.1875	97.0297	91.5606
CC1H1orf50	74.8379	69.0027	63.0718	46.3726	88.1772	77.6325	61.0156	47.3853	31.1472	103.727	63.9893	82.6582	53.0457	58.1261	55.9641	83.8238	78.2845	66.4941	74.1908	62.7774	92.729	57.1072	83.8027	121.467	68.9521	52.4111	77.0218	50.204	87.5675	74.0345	85.7193	64.4584	29.6239	48.9303	62.3302	88.5157	61.311	88.5329	28.1112	47.4458	73.2299	70.7519
MPO	106.583	345.011	287.574	123.978	132.198	80.8659	96.0505	128.88	120.116	117.09	371.705	115.655	30.1802	115.187	130.294	141.843	204.257	147.686	360.941	179.433	46.9614	86.8242	57.9013	68.0148	241.881	50.4162	43.4939	162.603	68.1351	168.727	96.3083	229.925	192.709	194.622	137.103	49.6304	136.935	42.5914	62.0961	72.95	117.02	125.231
DNASE1	168.858	143.77	100.828	179.187	129.969	164.812	185.781	177.212	106.464	147.966	88.3475	193.312	112.474	120.343	89.1583	110.904	85.7179	43.4106	183.996	84.2767	208.559	125.152	103.931	174.577	80.3308	109.938	60.9355	79.9676	142.461	103.072	139.435	109.546	94.5511	133.795	90.1545	104.144	70.5374	89.5779	114.101	117.967	87.9285	104.852
PFDN2	37.3868	35.1314	44.9341	33.3423	24.0264	47.6014	45.4125	31.1291	33.4346	60.1605	18.1642	32.2891	46.0338	8.30471	29.6683	27.2986	38.392	19.8434	66.6468	27.8861	49.3191	34.9359	44.9456	68.5686	23.8367	34.5169	19.8272	22.164	42.51	43.6222	16.116	17.2029	20.2802	24.8468	15.3669	24.4628	17.7843	35.5488	13.3269	26.3827	29.124	13.8217
OXSR1	91.32	92.2683	104.947	103.279	91.167	125.873	104.404	158.825	85.4347	156.336	111.421	165.611	104.147	94.1227	85.5422	94.7434	139.421	132.741	122.357	77.8629	108.104	99.1186	114.065	171.647	108.732	152.767	98.228	81.4637	127.747	154.425	135.662	87.8445	94.925	74.5691	86.0193	107.869	78.4902	132.034	86.0461	72.6732	108.641	101.355
HSPA4	88.7735	85.8143	91.7482	100.122	93.5648	92.8378	84.384	104.876	82.7713	143.909	106.22	119.328	95.9087	91.6049	81.9895	107.659	103.889	97.1796	91.0903	99.7754	100.034	105.87	108.306	131.728	104.132	114.669	96.6395	73.6794	101.098	110.626	124.418	100.587	81.0923	87.7465	92.586	101.755	81.7694	110.417	92.1646	86.0103	107.434	92.4284
KRT9	16253.8	14295.6	12665.5	15514.3	7018.16	20053.5	16788.6	15157.7	11895.9	18011.4	15499.1	17707.8	15800.5	8520.48	8304.61	12887.9	14417.7	14178.9	18422.1	7308.64	18914.2	14683.4	18836.5	21562.7	9337.91	22490.5	12684	9435.77	18131.9	13673.9	11756.6	8144.93	10022.8	6198.42	9889.52	15434.5	9899.23	18357.2	9463.22	11634.3	8372.81	13141.7
CAP1	85.8483	74.2252	66.0917	85.4642	110.442	73.1126	85.3717	67.0684	63.8962	76.0107	63.132	73.3704	68.7924	79.2647	96.6824	86.319	61.692	58.3945	69.9955	67.19	85.4746	78.0139	66.6822	83.1941	70.2129	69.522	90.7246	78.8524	80.7955	58.807	112.635	76.4161	72.1099	78.4952	93.9209	84.1502	65.2753	67.3486	71.49	106.038	89.021	102.751
APOH	303.402	17.734	9.18478	42.2281	69.5546	40.2127	40.9352	23.6512	8.38407	83.2534	585.948	2.81014	53.4291	46.5238	156.225	68.3492	154.267	11.1323	13.8399	19.963	65.8991	399.444	19.6928	59.0756	93.2976	17.3711	11.9585	9.36981	83.6499	146.978	27.0259	32.0881	26.5022	28.0453	78.2114	21.0695	166.767	22.038	98.7098	26.0946	31.0456	22.484
HGFAC	23.0796	16.6956	32.8424	0.430218	-0.0294574	1.16703	20.5702	37.1701	0.289945	1.14434	34.041	37.2938	1.01695	38.8693	34.3366	-0.188405	0.210602	0.0538162	36.8621	-0.784727	35.0604	0.362492	29.6116	54.0345	0.071663	21.3292	-0.607734	-0.392459	0.648938	0.551012	-0.292123	-0.0385063	16.565	-0.286394	36.5513	-0.035168	10.4425	31.2004	28.6682	-0.110621	-0.402859	17.4597
GDI2	379.937	378.051	433.338	357.851	373.699	349.489	374.778	383.836	342.459	466.526	433.28	441.36	440.829	342.069	359.344	416.999	416.243	397.304	391.935	351.041	361.284	427.387	454.957	422.254	336.486	461.31	397.752	353.337	429.703	382.212	416.17	355.597	358.302	338.414	421.184	435.585	406.979	419.059	407.898	425.918	417.957	385.16
CLTA	17.9949	12.7882	9.62241	12.9529	11.7219	18.1357	11.183	9.83631	9.76389	8.51996	6.02784	9.95686	14.3139	13.7953	7.26788	4.43828	12.2832	3.58067	14.9155	8.54964	15.343	9.78339	7.63627	9.88988	5.91462	13.6287	6.83845	9.17642	11.1442	13.6043	2.44375	11.7101	5.86724	5.61521	8.88094	4.4853	7.08886	8.72432	3.63944	8.39555	5.60142	12.1501
LOC101081236	23.3224	60.4351	66.2783	24.7675	19.9712	45.631	21.2838	12.8211	46.6784	26.4064	83.5269	51.9376	12.6387	35.5875	27.3751	22.8993	44.9699	58.934	78.6301	152.658	15.0862	13.8424	19.2659	19.7164	37.3165	16.354	24.6754	61.5424	24.0311	45.136	23.0214	28.2133	41.1931	49.0676	59.6087	6.10336	42.4563	25.9616	15.7318	19.9433	14.1261	24.3877
SH3BGRL3	407.574	554.537	463.468	295.308	242.55	295.541	457.831	290.677	284.36	396.342	499.952	324.24	414.476	340.238	354.262	441.094	351.487	349.599	400.441	260.397	163.041	340.347	198.862	222.962	210.721	307.296	292.99	359.583	321.244	283.646	226.19	294.899	307.453	317.236	241.752	326.767	332.765	339.094	203.027	316.51	259.58	223.505
MMRN1	0.12257	16.683	14.6988	0.0854359	-0.305196	0.382003	0.244877	17.1053	0.0446654	4.32525	16.1973	17.2563	0.260564	14.5109	15.7484	-0.107602	10.3932	0.345703	26.1757	-0.0341982	-0.0302196	0.253307	13.4064	0.550203	-0.204032	0.182636	0.0193937	-0.129541	0.378588	0.478033	0.380113	-0.0977384	17.2702	-0.271873	16.5781	0.421033	0.0255003	0.295907	12.921	17.4723	-0.263102	-0.267302
C9	91.4492	256.207	72.6263	43.8172	178.697	45.9528	55.4173	64.4236	68.7703	488.297	260.065	64.7389	88.5587	32.395	56.9779	155.762	169.086	436.124	265.42	703.691	39.7372	291.257	52.1391	240.577	161.484	86.0893	87.4964	178.552	71.5075	25.7475	61.3659	27.7671	19.2035	75.0739	272.527	8.66012	49.9951	59.4328	42.0183	81.0277	168.341	19.0245
EPB42	258.683	1717.18	2235.2	217.452	200.973	219.513	272.32	248.328	872.707	287.862	2290.89	414.744	246.734	441.846	328.791	305.5	1097.81	1161.91	1966.77	1564.87	175.066	187.391	208.98	110.359	583.337	230.895	245.277	975.796	373.934	1062.58	214.791	782.989	862.225	764.12	528.971	257.479	518.708	359.492	233.026	276.187	260.014	236.205
FGB	400.008	422.003	255.562	557.951	509.73	461.672	337.776	455.001	367.676	353.758	265.062	410.301	351.779	484.951	277.641	301.302	193.619	657.431	347.711	256.009	610.481	331.57	285.854	275.085	460.165	428.855	180.056	302.322	330.275	339.996	344.343	452.824	376.004	565.93	460.186	243.502	692.964	315.305	573.205	300.632	356.298	513.444
CFL1	346.985	250.965	271.397	439.602	356.953	399.366	384.517	393.67	334.491	345.287	257.573	410.361	318.653	397.584	453.65	318.666	364.721	312.765	277.864	253.794	449.112	400.657	272.591	459.766	301.842	349.971	429.608	273.072	321.61	369.659	703.277	273.295	274.102	322.199	277.97	333.698	320.237	336.396	296.381	439.894	277.647	361.75
LXN	193.031	189.462	201.04	140.52	197.947	200.922	239.179	232.236	127.889	266.498	188.572	232.593	218.987	147.365	203.389	211.462	294.179	193.93	232.664	204.248	192.822	159.338	211.723	238.772	185.665	201.799	235.099	196.847	228.397	177.17	214.248	186.641	201.867	134.958	194.195	249.404	171.123	261.725	192.564	199.702	190.39	154.942
CAPZA1	204.183	227.826	217.446	265.741	153.982	265.637	249.496	292.084	182.393	323.259	241.765	257.557	256.02	148.373	198.261	224.776	249.275	163.127	220.203	157.47	327.999	215.278	242.688	276.974	154.09	258.418	207.387	162.363	258.026	258.907	240.924	168.139	187.933	203.373	167.317	211.447	173.533	237.714	238.901	176.285	188.567	207.725
NFIL3	-0.332115	27.3723	26.7479	-0.160802	144.681	-0.479147	-0.649613	29.6831	0.650668	-1.12383	27.6995	29.9147	-0.715352	115.688	27.6479	0.958463	0.00204746	52.0045	28.5662	326.742	-0.68765	-0.0189444	24.3013	-0.943766	199.807	-0.866409	-0.336749	139.562	-0.847126	0.178588	-0.45981	139.038	0.830002	123.352	543.39	-0.389092	1.36279	-0.694753	23.7239	-0.379876	1.34349	0.562873
TBCEL	90.5834	90.8964	96.2589	103.148	119.217	107.339	90.2462	124.597	95.4448	157.615	102.714	123.87	123.352	87.8843	82.5594	66.424	112.225	91.0491	86.8921	80.8633	102.664	102.875	112.547	146.843	81.0183	122.999	94.6925	80.033	122.427	100.231	100.458	76.8772	94.8486	81.4259	97.3422	86.6237	87.2638	111.222	89.9442	87.4775	91.0723	87.024
ACTR3	32.0681	34.4488	26.6992	40.7595	29.8238	38.1922	36.6042	34.827	28.5875	29.8681	24.4539	27.263	32.2243	33.869	44.0582	25.7403	26.0419	20.6153	32.9634	19.1132	46.3795	31.6218	31.5457	28.6896	31.7564	35.7783	28.9859	28.9925	24.9865	31.9594	42.576	31.6905	35.514	29.334	29.576	36.0239	27.7153	31.8718	22.9455	43.7227	27.3253	42.5457
RSU1	320.064	301.229	222.249	282.153	300.631	290.63	265.3	244.928	193.868	258.136	190.759	214.059	237.445	238.199	369.56	279.57	200.461	171.039	301.089	198.653	273.101	231.197	200.775	280.34	230.786	209.426	223.294	206.677	243.711	182.477	194.679	309.186	237.257	334.224	174.16	189.803	183.097	214.686	217.003	241.66	205.19	235.09
PGLYRP2	368.6	300.238	276.53	579.83	711.271	224.74	430.829	400.494	331.188	225.224	359.465	329.022	391.431	810.728	760.748	1050.94	376.686	301.302	316.746	904.44	250.386	211.477	129.64	206.902	399.317	207.629	589.238	734.828	414.376	264.479	880.941	292.895	261.028	502.231	712.683	780.028	547.863	235.664	859.424	319.047	866.109	533.715
NUDT12	23.0275	3.56864	7.30271	15.0623	17.4346	25.7826	7.22204	8.31524	13.2787	32.0709	3.80617	6.13629	5.35133	5.87671	16.1119	9.75393	6.5637	19.0103	11.0344	10.0672	9.83587	18.6426	22.7503	31.8612	15.3256	24.6299	7.20394	3.37597	10.619	14.184	3.35148	12.5632	23.6829	11.1007	13.9602	6.48553	18.1256	7.33439	15.7141	4.31592	15.4647	16.0054
CCT7	22.1708	15.8424	19.5445	17.2604	30.5551	22.642	21.9168	19.4422	16.4156	26.5326	12.6365	15.8152	22.0679	17.7127	18.0007	23.9164	15.8661	15.697	15.5067	19.7051	21.934	21.2128	21.4597	20.3345	23.2651	14.3449	16.761	15.8183	25.1851	15.5603	18.633	18.4181	16.8274	22.2676	26.4641	19.169	21.1754	16.7932	16.3835	23.5567	19.4838	17.2296
MSN	36.962	34.3978	43.1643	31.2766	41.2156	39.3997	37.6854	38.48	29.9735	37.7063	34.4958	30.4675	37.3954	33.3771	39.6182	38.6951	36.8839	27.3949	37.4044	26.3734	38.8239	33.2124	32.5984	43.6278	33.2825	35.3187	36.0278	34.688	35.7629	32.2702	36.383	22.2577	29.4948	27.0565	33.6077	42.8549	34.3936	38.0566	33.432	51.9767	27.9591	28.5745
HRG	65.1743	42.5301	191.935	63.2947	46.831	7.77429	551.207	44.9817	187.12	71.304	37.4331	14.6385	353.67	41.7961	75.6328	117.608	95.239	78.6825	184.599	80.0697	27.3052	68.0817	36.5666	60.6169	63.1441	53.548	76.1541	76.5369	59.1278	84.1078	75.7486	87.9526	48.9318	66.851	166.595	86.6423	93.5487	89.2489	36.1082	84.96	30.6785	44.6132
EIF4A2	331.462	287.27	320.399	338.337	255.927	342.79	347.06	291.33	287.871	435.507	353.029	423.812	343.059	233.28	307.333	254.036	386.605	258.957	373.984	233.9	370.806	407.668	324.528	439.99	211.974	369.525	276.869	267.115	401.791	392.162	346.045	242.038	301.679	233.852	333.659	303.899	286.573	467.665	336.955	278.977	282.242	281.055
ADIPOQ	-0.187494	21.2304	21.3215	0.228107	0.640523	0.0338612	-0.262276	23.007	71.4821	-0.901024	153.346	23.1452	-0.237457	11.3394	20.2865	0.478138	-0.218846	0.658394	22.4962	5.76796	122.736	-0.0607257	19.1872	-0.752533	23.915	-0.453399	-0.583067	1.22067	143.555	0.580866	-0.51555	12.2989	1.18892	15.7582	29.9929	-0.397996	37.3775	-0.0661903	17.9211	-0.471165	0.606738	9.43027
RAB5B	196.239	168.496	215.311	153.313	135.738	204.401	158.305	219.444	139.902	223.482	169.105	200.638	244.859	135.831	134.149	124.381	224.162	165.535	234.711	126.269	208.085	160.916	164.404	226.965	100.356	247.451	152.123	118.192	203.998	211.683	158.783	138.656	139.16	125.756	140.101	188.844	121.456	206.04	110.619	152.834	104.202	155.694
HEBP1	200.634	183.479	228.065	279.431	234.32	172.179	176.602	192.536	127.364	204.989	202.744	158.459	191.175	146.223	192.29	191.989	180.601	157.53	134.635	212.34	206.993	202.144	205.466	216.928	180.525	166.734	211.034	151.887	169.245	171.331	216.674	162.598	182.706	125.566	171.509	227.142	161.402	160.254	198.413	231.409	207.268	173.962
PFKM	55.587	52.8487	57.8877	54.7667	48.4775	63.0857	64.6848	66.6165	50.3012	75.2859	54.2897	74.4014	74.2414	48.8432	49.2614	53.9381	66.8886	41.5836	58.4029	36.1266	63.3794	69.0418	53.3771	77.2083	57.1606	78.349	44.6116	44.8644	65.2835	60.027	45.5572	39.4104	53.8146	47.0734	56.9627	55.3741	54.11	67.9921	45.4055	55.346	41.8162	49.527
MMP9	21.1761	42.5059	38.0764	33.1617	28.4738	38.1327	23.929	40.6994	15.4791	28.5336	41.5845	20.8509	22.7746	32.4926	34.1453	25.0175	23.804	10.6752	25.5115	19.4004	18.9824	21.4762	31.574	16.0252	20.342	16.4929	18.9741	23.1266	22.6614	22.5579	39.6082	21.5848	32.6141	24.8705	46.6472	19.2995	21.6253	16.8722	29.5082	36.2562	20.5967	22.0663
FN3K	22.0586	34.124	32.024	14.9551	14.5654	32.353	31.6457	18.6717	23.6549	25.3582	21.3912	27.293	46.2538	15.4876	13.2006	14.5397	29.4084	27.772	25.0522	18.574	11.7258	15.535	25.9136	32.4632	19.1335	27.765	18.1155	19.6621	27.8156	27.5873	23.2359	16.366	18.808	20.1205	18.7277	21.5263	19.1663	27.1813	11.4642	23.7147	15.1804	15.9589
S100A12	79.6449	160.342	161.383	146.001	37.8972	127.478	105.945	130.337	59.2324	78.6514	73.0847	73.2132	90.336	36.1651	111.256	73.0687	136.821	60.3287	135.262	31.4733	24.7305	48.9326	63.6594	29.252	34.124	66.5904	130.187	60.0382	68.3015	114.253	174.313	41.309	32.863	52.2969	50.4531	125.832	47.1585	69.4978	36.4509	116.275	18.4184	60.4688
ACTC1	4216.8	4175.29	4053.08	4725.82	6030.55	5451.89	3760.22	4378.18	4045.95	3174.97	3834.18	3638.71	3489.18	3663.51	5116.46	4141.2	3065.82	2495.25	4565.43	4209.77	4299.03	3809.79	2966.74	2935.1	4475.69	3711.3	2506.02	4655.56	2946.83	3669.85	2830.08	5562.87	4742.02	6385.76	4606.69	2288.79	3516.94	3294.18	3638.62	2969.74	3484.01	4710.86
PPP5C	43.1708	39.6127	46.7246	37.756	38.4006	34.5033	34.4263	40.6392	38.2294	46.2264	42.186	33.034	39.8496	29.6133	37.3773	21.373	36.935	38.8687	37.0338	32.6229	40.4361	38.2515	40.3033	41.7251	45.5044	37.7328	36.8467	27.4464	67.3692	42.0101	44.3296	31.528	33.1058	35.7636	36.6836	39.8624	36.7762	34.7236	22.7431	39.8453	38.2143	35.0118
F10	96.0693	24.6675	18.8277	114.978	87.9448	103.383	114.055	22.1358	119.389	111.045	129.875	26.8219	85.2647	24.6893	85.0083	82.9251	75.1065	85.6958	26.1818	55.6736	93.3171	119.517	22.2627	98.3836	76.4645	88.4206	85.1691	88.2746	85.6688	90.4803	104.636	33.4148	88.4922	89.8779	119.495	97.862	78.2947	88.4993	23.3431	67.3936	75.9484	77.3407
CAB39L	80.9438	101.219	121.407	79.1694	72.1061	87.5042	69.3365	111.242	80.7056	132.045	86.7146	106.106	109.268	70.0015	84.7675	84.1233	82.5428	65.4947	98.3598	82.8886	99.9	87.9215	118.37	125.93	116.171	76.8296	79.7179	78.9044	78.8275	73.8251	81.5192	78.3872	89.713	87.9267	78.762	97.0254	73.957	98.2777	75.8832	75.2318	65.9685	64.8084
CLU	73.7743	93.2011	72.507	392.797	30.7745	57.7018	310.893	126.403	60.1067	1544.96	231.069	562.035	81.2291	197.375	119.553	503.807	860.32	682.643	22.1778	343.794	273.619	189.625	303.548	81.1798	271.068	74.4275	40.135	90.9851	1838.6	113.729	232.905	139.458	95.3434	187.724	191.034	144.846	474.776	106.362	229.073	50.1041	115.943	100.912
PSMB3	288.693	173.607	266.972	182.85	246.835	220.961	234.993	241.92	187.49	308.742	244.193	284.602	270.094	202.55	206.404	230.776	268.61	203.958	217.586	197.256	200.868	212.675	224.213	253.159	226.803	321.42	280.021	212.813	284.947	260.498	293.712	202.465	198.721	169.463	189.784	309.127	218.69	270.314	238.276	274.499	260.09	221.051
PSMB7	87.0338	47.4948	59.5595	55.3662	53.2637	63.5889	64.8083	51.4191	46.8569	88.0969	55.9078	59.3522	66.6754	51.0177	62.6079	69.082	73.8984	54.784	58.8591	76.8234	57.9085	77.7052	68.467	60.9946	54.459	75.9465	57.7863	53.3114	64.4063	52.8347	58.8075	50.0656	58.2926	52.567	58.1574	105.145	66.4409	63.4575	48.2243	77.6688	62.7733	60.5146
PGD	361.337	294.34	362.127	320.488	338.671	317.885	325.242	341.027	297.245	394.521	335.536	350.709	392.441	295.526	299.712	343.53	342.779	347.07	312.642	252.88	321.171	348.493	363.667	403.217	314.688	360.429	361.025	299.508	355.65	375.09	372.61	303.491	284.413	278.207	323.239	298.921	297.595	388.459	291.798	369.838	366.892	367.959
AVIL	122.871	106.489	73.1702	218.683	95.1306	192.604	136.256	151.968	108.416	103.024	71.1292	136.447	124.451	105.936	132.536	89.4683	94.3923	64.7868	124.769	55.6775	130.528	101.335	64.9236	109.963	68.6154	102.348	111.002	74.8652	98.0194	125.791	108.922	108.854	105.62	107.945	64.4559	83.8231	48.8507	94.6631	98.3706	90.6011	61.178	124.592
NAXD	35.8307	29.927	29.6947	37.7903	48.0228	31.6543	44.7125	47.0942	36.2329	49.729	35.9525	37.7779	51.2638	26.1792	33.3525	52.6057	37.9645	45.3536	36.3616	43.8598	36.0167	33.569	44.6664	44.0462	48.6586	48.2137	37.0478	42.6406	33.9425	33.7407	37.2198	42.8196	32.1705	29.0516	52.5398	38.5408	35.1784	29.2269	33.194	31.6547	47.1738	38.9361
C6	244.582	29.0793	28.7922	97.7155	79.2628	118.584	102.563	31.75	82.4388	107.902	83.4624	106.738	153.935	26.1242	27.8322	63.7283	60.4931	21.917	30.72	36.4578	21.4436	114.081	25.6898	77.526	34.671	89.1735	70.7649	52.5601	126.314	88.8888	69.0754	74.7797	127.491	42.9147	30.4692	96.1447	34.6825	252.952	23.71	105.916	52.8763	74.7241
PA2G4	57.4418	45.7036	74.3565	55.4004	34.191	52.4962	46.8896	58.8498	43.2104	76.5489	60.6007	53.0107	40.266	48.4333	45.2483	52.5992	57.9467	58.5163	66.4987	47.0965	50.1429	52.1304	54.2043	87.5258	51.6085	35.9746	68.5979	44.5604	61.0218	54.4722	56.2605	47.6446	45.2034	47.1823	58.9508	68.0628	36.9867	55.2097	44.0529	54.5696	48.2971	34.2224
ESYT1	35.719	20.4884	27.4197	39.5586	29.6137	26.3304	37.2479	43.3346	32.9757	43.8242	22.3777	34.7881	34.4257	24.06	26.866	29.459	32.2553	28.2652	29.6716	28.5141	43.4783	54.3957	29.3476	33.3863	26.1171	33.9288	33.3122	26.9753	34.6896	31.9402	33.468	54.4872	14.599	31.8553	29.6854	31.6243	10.8663	27.2154	18.721	29.4816	19.5417	29.5172
SERPINC1	219.982	81.2168	91.5761	175.884	160.114	106.473	205.26	173.667	135.971	180.615	255.127	253.651	124.225	146.81	272.976	202.269	188.382	211.142	159.064	301.328	122.28	188.011	205.904	147.058	192.525	114.303	574.743	170.793	262.158	94.8407	1049.11	174.751	115.767	173.677	201.83	590.313	315.813	103.383	153.096	581.383	210.929	131.305
HADHA	113.181	51.5676	117.391	116.196	47.8105	93.2844	115.891	138.633	74.8402	146.882	71.1117	128.649	150.937	64.5914	106.28	80.628	143.642	107.201	96.7276	50.3909	152.824	104.465	118.84	162.757	57.3251	121.789	83.1134	48.4266	100.761	107.475	43.5917	22.3934	48.7271	61.6281	74.8781	88.7746	85.4335	126.321	38.0769	96.1665	34.7464	70.5338
PSMD3	40.1174	37.7151	45.8372	32.3778	29.248	55.002	44.1056	36.6849	35.0165	54.9238	32.8094	50.2377	51.8462	31.0748	30.7335	29.7696	39.2227	33.1341	33.5383	21.735	53.5437	39.8935	38.901	50.1351	36.8328	53.3415	33.1285	23.2599	48.7039	46.2944	36.7801	28.9552	31.7182	22.219	33.7911	54.5213	35.7443	57.3328	29.8019	52.3947	31.0182	29.1448
FUOM	19.5864	23.0216	28.9721	12.8612	31.3189	18.2175	22.7814	18.6373	19.3681	21.3566	24.4887	30.1215	22.0361	21.0697	21.0927	28.7197	21.4775	34.7102	15.2835	39.1027	24.7186	24.7683	27.213	26.7405	24.3068	19.7996	34.0275	16.5384	21.8947	22.7778	25.4336	19.4796	15.7341	27.1924	17.2859	25.6882	16.527	22.3701	17.0385	29.1626	27.0699	22.9882
RAB11B	159.605	176.843	171.288	243.851	214.537	158.129	144.042	179.69	136.263	214.27	174.486	183.834	160.368	188.972	241.254	210.858	167.604	164.353	143.716	184.07	140.678	194.493	199.292	211.207	240.829	170.498	204.846	183.468	153.645	151.106	188.698	194.27	146.546	195.029	200.27	145.446	155.125	182.534	247.204	140.88	200.671	161.265
CPN2	104.09	177.922	46.0874	91.1088	64.0004	115.887	22.1467	50.2803	212.204	161.335	142.493	236.901	202.63	12.8317	45.4319	429.788	136.722	122.972	49.1807	147.576	197.027	321.359	40.5497	199.666	369.91	108.089	22.1396	42.0186	120.355	113.078	150.844	124.529	104.075	138.797	383.463	311.429	153.019	160.508	28.5649	411.823	143.534	77.9966
ILK	129.849	126.238	87.4778	169.457	190.348	155.328	97.4496	138.256	102.781	135.393	81.1167	150.723	78.7969	114.707	157.801	137.036	75.5073	76.9391	121.834	100.97	126.064	118.785	117.571	124.349	178.511	109.077	107.377	108.033	94.8675	125.891	48.9129	139.402	134.602	170.155	107.445	70.0973	87.7502	95.4203	111.87	75.4942	111.035	144.504
FBXO40	36.3232	40.0138	31.8915	31.2415	37.3457	38.7005	34.6674	33.5277	32.2454	24.9737	32.0669	32.5658	42.1768	25.4489	36.5565	33.3656	28.3255	29.5202	32.0377	31.0738	42.6026	33.1534	36.3119	27.3743	36.8555	42.4079	26.9735	33.7889	47.815	34.7422	28.3272	35.5247	34.9539	35.5206	32.3082	29.942	37.8203	35.4344	24.6115	32.7961	34.0894	37.2162
ARPC5	11.372	11.56	8.80157	7.06294	13.0449	15.5295	14.061	16.4809	11.5655	17.1725	12.8622	17.2013	7.56941	6.89008	11.0338	11.7609	12.5086	7.96428	16.4528	9.3616	20.389	13.5541	10.9872	18.9098	12.2967	15.5222	11.0615	10.3982	11.3432	25.1299	14.1529	10.7034	5.68115	11.9072	11.7909	15.2365	11.7601	18.7139	8.50802	14.1313	12.6371	14.2308
ITIH1	212.284	39.029	67.8574	74.3285	448.526	207.318	243.183	76.111	416.658	237.375	411.41	76.1801	63.428	128.824	217.914	254.502	38.3813	198.438	74.0724	244.058	100.735	311.452	61.301	236.926	182.698	509.678	302.603	275.293	280.967	227.331	332.729	88.4537	204.412	109.448	247.316	337.245	178.106	466.228	94.2805	84.6151	316.878	64.9823
ITIH3	12.5061	78.4511	67.0102	22.0269	47.5794	114.888	366.167	86.0136	92.2258	66.4025	83.7066	75.8137	8.29108	63.8405	41.6727	50.8122	85.5155	118.938	120.642	504.152	55.8764	28.4281	196.309	158.478	90.2134	40.6277	80.6692	174.802	28.9889	131.317	1162.42	64.6709	53.9918	41.7768	100.715	71.12	118.807	51.7429	56.8101	45.5303	54.1052	56.2443
NR1I3	30.3328	24.3033	23.6761	88.1186	29.6473	137.764	28.8873	13.8435	44.5157	58.2683	24.9438	26.2205	28.4676	27.9433	25.1084	40.162	28.1268	57.8668	25.4211	37.4553	37.0939	37.7997	21.841	87.5115	72.3425	56.2863	21.3815	66.7365	21.1112	21.0547	16.8297	33.5105	17.9795	20.277	32.2091	17.8948	70.2849	136.431	28.6233	9.14796	30.2638	104.193
SGTA	74.1375	45.0514	54.608	48.3261	104.869	64.1821	58.4058	65.0951	56.6166	92.4582	40.5472	58.9101	62.6882	65.8873	51.6572	69.3837	53.3739	49.8992	29.4824	70.6696	47.6272	98.4719	55.237	71.0897	76.4391	80.6773	111.861	65.9971	49.1063	50.3371	74.4783	71.8633	52.4478	61.5818	77.2862	98.8258	93.4434	61.7191	55.9918	76.3882	109.475	86.6767
ANP32B	138.029	154.763	182.971	109.999	153.247	159.236	129.527	127.425	135.29	184.284	178.242	145.418	110.002	107.404	114.894	181.329	150.883	134.68	159.738	123.843	90.6996	133.92	108.89	148.467	131.485	147.516	117.984	89.1437	133.344	121.282	226.628	112.335	101.847	115.833	218.606	202.145	141.037	142.236	128.339	201.523	155.071	187.737
PSMC6	210.59	171.385	185.24	241.451	245.208	254.853	199.36	222.399	189.105	314.633	188.162	254.2	242.633	179.664	173.868	215.493	206.092	197.369	154.608	179.588	249.177	225.387	228.607	330.218	171.408	267.632	166.939	185.553	218.578	217.093	178.914	201.866	178.06	156.744	238.375	190.928	201.085	249.134	198.288	197.546	208.947	199.204
PVALB	146.68	201.025	206.725	186.948	119.032	131.875	191.398	171.358	118.231	209.907	220.601	188.359	193.515	121.843	170.848	190.331	240.886	185.547	213.212	152.383	147.51	138.916	179.978	254.01	156.061	192.203	141.702	121.695	296.943	139.351	148.431	91.9415	150.286	128.906	102.622	185.387	127.197	174.401	173.643	198.335	147.848	147.333
APOC2	73.2718	28.2059	27.5453	99.1062	69.5577	49.3541	63.3891	64.0955	94.8141	67.8783	28.243	31.1616	67.3734	26.0407	80.6502	63.3703	50.7448	44.919	29.6815	54.5386	59.6805	92.1227	24.6482	62.4817	18.6684	54.6041	44.6913	66.9414	65.6317	56.822	47.0975	61.7435	68.3634	57.8468	30.1385	46.6188	21.9914	60.9479	23.4185	55.3337	97.517	77.6761
CLIC1	654.203	539.02	544.608	618.779	650.362	539.347	578.762	603.663	511.879	701.908	584.857	617.758	571.805	508.596	697.294	675.045	587.058	418.889	475.281	554.628	626.717	580.713	597.696	629.641	593.041	624.648	451.261	562.725	617.686	525	592.175	503.457	656.388	559.384	721.556	552.121	646.411	536.987	604.627	538.852	527.378	570.451
ACTMAP	0.317247	28.6748	53.195	0.0866084	-0.571395	0.393254	64.3657	30.018	55.8156	0.359758	28.8002	30.3194	60.2224	24.8191	26.9872	-0.414715	0.613762	0.34618	53.2415	-0.0301011	0.543642	-0.178795	24.3017	0.10313	-0.312018	0.262134	0.0683851	-0.0336301	0.444444	56.7279	0.301537	-0.164818	0.210134	-0.17003	29.1782	40.1645	-0.0996309	0.665371	22.3303	0.337102	-0.520069	-0.0293679
REXO2	113.11	130.14	127.662	140.279	165.469	147.655	131.562	175.157	128.19	198.967	153.094	209.979	168.515	137.93	119.139	189.492	168.734	147.533	151.722	146.077	159.614	154.763	178.718	225.563	156.514	178.825	181.247	126.991	172.587	161.504	266.582	134.933	113.093	132.423	129.619	169.51	142.708	175.462	101.655	164.036	131.844	126.85
LOC101094346	377.335	233.829	135.055	81.8932	2725.03	341.218	371.601	322.319	112.664	150.553	69.3536	288.414	208.983	214.425	331.633	462.321	163.723	128.228	181.352	298.429	284.54	87.6278	67.1678	86.5778	393.672	254.718	288.719	262.96	279.266	81.8069	574.335	215.784	153.025	242.522	303.043	164.142	682.818	142.716	351.676	154.94	212.57	138.749
FERMT1	82.0104	25.327	24.29	36.5839	36.7872	35.6128	44.472	15.0543	38.5508	32.1434	24.9373	19.382	33.9228	26.7061	65.9565	34.5219	22.8719	39.4253	33.9212	44.7398	34.6008	38.4208	21.3763	30.3795	36.9839	35.3596	35.6527	41.3809	36.7107	38.2487	27.9012	41.029	40.7346	40.995	60.8994	34	37.8936	35.7882	21.8941	34.4837	38.3597	54.202
ZKSCAN1	339.177	75.562	145.913	169.424	192.734	145.874	180.305	78.7795	118.478	162.723	131.144	81.3674	135.664	116.571	72.5608	152.983	84.8437	106.786	184.119	163.368	249.673	237.193	173.153	190.746	414.945	158.563	148.969	144.709	162.612	190.93	160.724	14.7525	170.385	178.951	118.206	148.076	60.5246	205.753	14.8405	190.482	89.7609	145.01
TTC38	170.15	180.453	170.855	184.162	153.373	211.729	152.07	157.531	162.682	192.197	171.626	176.484	236.736	160.404	194.05	188.845	244.443	168.89	254.899	134.198	198.955	166.635	279.305	251.997	212.319	208.823	218.752	212.453	214.201	176.828	195.941	177.433	212.741	170.309	187.572	210.565	193.375	225.313	198.533	201.756	218.324	174.928
M3WPZ3	47.2146	93.0757	129.052	46.3186	79.5257	47.8412	33.8629	52.9625	35.5326	57.1125	34.5375	38.6371	129.875	468.018	68.813	80.4417	29.9178	58.708	46.8163	101.197	234.7	52.9014	46.0495	63.689	700.649	52.6982	25.1921	71.3547	15.1557	51.8038	52.7327	347.463	165.957	209.712	471.461	128.461	1460.1	193.855	539.47	77.1533	186.715	211.837
NCEH1	8.86227	6.80031	15.0286	9.64673	5.63836	11.9512	4.18625	12.0487	11.9878	11.2346	13.3132	15.5733	15.7604	7.7858	4.10666	5.3171	20.7903	9.50571	14.6579	9.62565	15.5175	5.1148	11.2694	9.49825	7.53353	13.8428	7.40617	6.68731	8.97704	16.7061	14.1983	2.41054	5.96718	8.30192	12.7081	15.6574	6.87118	14.6849	8.01882	15.0766	5.92897	4.44892
FAM114A2	35.7734	41.0948	47.6418	37.1439	49.9248	46.8332	42.0692	54.4353	38.7685	53.965	43.3401	56.7302	51.5732	33.4724	31.1404	35.7105	40.9061	43.4415	39.6441	39.2859	44.188	46.4705	38.4119	45.4069	40.3494	58.0408	33.3828	31.6712	52.3744	49.2908	44.043	38.7754	38.5774	38.4543	34.3275	40.5233	40.5931	52.9697	35.5925	37.7999	34.9908	36.0641
M3WR78	0.171875	9.2296	9.26367	6.61042	0.570012	0.595891	0.0708809	10.0207	0.41575	0.0866173	9.20958	10.509	-0.0719561	8.52858	9.03596	0.265924	-0.387165	-0.239518	9.6261	0.409317	33.1994	23.572	17.8757	-0.0114752	12.9603	-0.306667	-0.526195	0.26208	-0.264956	0.0496145	-0.412023	6.448	26.7241	1.11553	10.0762	-0.368288	0.688988	-0.0972213	5.03852	-0.256365	0.111999	0.485423
CCT4	100.109	82.3082	121.848	75.5607	74.1897	124.715	99.5338	105.849	84.6379	169.115	78.45	93.3352	111.526	68.2918	81.7269	65.0278	95.0518	74.7555	99.5787	72.769	119.256	102.069	92.6675	107.152	57.338	88.2611	87.8985	63.7573	121.052	100.731	88.1051	76.6614	77.1439	64.3034	68.0317	109.906	67.9504	103.572	66.2894	114.134	56.619	67.875
RAB7A	92.5697	106.546	103.82	121.935	102.732	143.512	102.63	166.807	77.9916	155.081	111.243	162.353	98.3317	76.9519	101.231	100.188	103.374	92.7524	93.4332	71.4337	108.951	108.583	87.5191	163.102	134.629	103.719	85.1896	66.4401	112.637	97.1807	105.232	97.9072	101.695	52.1418	80.7958	74.8672	73.6586	72.0598	73.122	78.3671	93.9188	73.8499
UCHL3	126.418	110.589	121.65	96.0687	79.4691	124.031	116.396	108.659	94.5171	140.661	110.845	132.213	116.911	72.7603	71.68	101.744	131.102	95.2301	128.186	56.3732	130.7	101.329	122.888	135.251	80.0052	158.853	101.56	72.744	135.133	117.101	116.189	67.5658	73.9919	69.9879	62.7052	126.238	64.9863	132.321	87.5535	124.804	70.179	74.2229
PTGR2	52.7079	72.7906	64.6328	56.8952	51.6207	53.4897	66.1152	77.4842	48.0671	79.1263	75.9317	81.0863	65.7249	35.4472	44.7332	33.603	71.2593	51.9105	53.2644	20.624	49.803	36.4363	52.9297	74.8368	37.7048	48.6219	59.0434	41.833	74.0441	51.3545	79.1856	35.771	31.4714	15.8629	33.4738	42.3341	33.4083	45.0453	32.772	35.8903	36.4869	23.7144
RARS1	30.7936	35.7777	37.4023	30.8064	27.8746	47.0051	35.8504	41.2097	34.3662	46.9433	36.8942	51.7551	41.2721	33.3462	25.4511	37.1295	32.2222	28.4384	28.0538	30.7173	47.7279	33.5909	39.3478	43.317	30.4723	33.3668	28.3967	24.0332	43.4873	45.884	29.069	26.6127	36.7126	19.8099	33.6155	28.7679	29.5143	40.3088	28.3205	36.1056	27.1305	35.0123
ECM1	43.9777	73.1686	53.8672	67.7945	92.6985	274.885	65.0726	348.993	91.5262	55.8625	261.201	41.492	76.8136	45.3409	52.0361	651.779	37.4185	285.291	65.1466	136.497	48.1796	85.9346	46.3603	101.129	56.7317	46.4354	114.99	144.123	62.7596	29.6493	170.115	62.6063	58.9231	128.439	56.3459	123.254	102.586	248.641	117.646	138.4	96.4742	54.952
HINT1	90.3736	67.4763	75.569	51.5925	72.8376	69.4665	64.2796	50.5018	65.1664	69.9195	57.7355	71.7839	87.7186	61.2279	61.6033	67.9696	69.1362	50.8957	63.2496	58.3161	89.801	61.526	74.2195	77.821	55.1359	89.1851	64.0095	66.7941	84.4854	58.932	53.3319	54.6192	56.7359	44.8857	65.0749	72.3077	85.0616	91.4645	52.7037	86.5791	80.646	63.9303
PCBP1	77.5843	74.8956	84.5102	79.3593	104.215	87.595	75.6751	71.6831	71.1126	91.7228	51.6262	79.2929	81.3708	94.1486	91.1655	102.888	73.6702	89.7568	97.2164	79.234	80.17	95.6146	68.7675	135.399	88.5109	71.2522	102.444	65.815	85.1518	66.0295	112.907	68.2903	59.7089	97.6268	100.727	114.955	64.632	73.2311	61.7202	109.816	97.4463	80.6183
CA3	-0.0723181	-0.00122042	0.00107803	-0.129792	-0.231001	-0.183675	-0.0287828	-0.00101631	0.231496	0.03228	-0.000965818	0.00142648	-0.0960493	-0.00118778	-0.00228361	-0.0712619	0.304994	28.8766	-0.000901922	0.31133	-0.206221	-0.0451453	0.00241195	0.0698501	0.108734	0.0167776	0.0680431	0.175384	-0.0348496	0.182097	-0.0501105	-0.0336338	0.0780852	0.0930026	-0.00247165	0.0433024	0.107237	0.0158512	0.0568656	-0.0622867	0.058186	0.0595922
C1QA	0.291022	40.7628	39.9356	-0.108986	-0.0037126	-0.00428692	-0.03183	368.058	0.124567	0.0940776	41.4152	44.6206	122.345	37.1942	40.1135	0.075205	0.0224636	0.0923977	222.483	-0.134099	0.404701	0.128669	35.4357	-0.0201692	0.251131	0.459102	-0.326457	0.0867	0.227429	0.138893	-0.381594	0.170888	0.131968	0.0209923	43.2416	0.151593	101.895	141.08	41.1771	0.098597	0.192313	340.882
FTL	0.148044	38.0572	13.1633	-0.0212907	0.0400418	0.268267	0.133493	13.9635	0.105101	0.149961	13.4091	13.9196	0.214214	11.7383	12.5976	0.0946211	80.4901	0.168861	14.0463	0.230706	32.992	0.177396	11.0151	0.0588926	0.197418	-0.0687539	0.0580294	0.189355	0.0763566	0.233918	0.219864	0.148504	36.5663	0.125412	13.4916	0.409121	0.268408	0.252656	10.3635	24.5612	20.564	0.0934164
APOC3	29.425	33.9359	34.4351	90.6889	136.352	77.4897	59.4087	55.1091	82.5724	126.514	50.5908	150.951	71.9001	202.543	50.5617	108.747	119.513	116.598	51.7333	27.7769	144.597	34.4218	55.6435	150.882	225.936	282.588	65.8348	64.2379	67.3816	186.974	172.591	109.925	42.5605	160.384	222.826	84.5956	189.326	59.4151	113.539	69.5773	130.244	35.8801
F2	11.4071	128.684	123.369	161.193	295.356	186.027	159.247	149.911	163.793	152.099	181.258	242.273	242.773	78.3442	178.698	284.877	158.891	152.327	150.427	108.166	168.059	360.269	220.605	221.856	190.229	152.581	251.419	168.049	203.253	138.025	126.01	183.956	133.499	205.133	127.662	121.008	175.344	81.2867	107.428	179.163	143.727	143.831
ARPC4	61.0883	71.4334	53.0253	84.559	70.4653	87.6939	43.7752	91.9679	65.3489	76.0347	36.5842	73.7724	34.7806	54.4263	80.2684	48.7096	28.0572	39.965	47.3513	48.5894	44.0487	56.8032	48.2217	72.1701	56.5683	43.9693	48.6773	59.4278	76.5392	63.4657	62.0826	42.0623	55.2899	49.7068	39.0073	41.61	65.4707	50.2069	37.225	59.7452	45.5028	61.1735
H4C4	201.368	2115.29	776.218	83.1897	184.627	83.7271	88.3387	53.3616	378.657	23.1584	517.359	67.9455	147.764	253.804	163.101	149.204	346.712	346.673	987.587	522.236	50.0685	61.1903	91.2045	29.6685	435.539	40.9415	55.4794	399.823	45.2419	520.099	12.9158	404.597	578.97	375.927	192.898	37.3052	213.08	59.3256	74.7211	131.953	47.309	108.117
PCYOX1	47.3831	69.1035	91.1278	53.8064	33.2051	38.1689	43.8792	44.85	56.6451	72.6575	82.4103	49.1509	53.9877	45.0061	37.5553	68.6899	85.8419	53.0623	80.375	67.6847	51.2049	49.6996	39.1854	59.253	50.442	46.515	43.0342	47.4655	51.3501	69.47	44.9066	42.5284	40.5131	51.4631	55.4982	52.7807	48.7326	53.2229	45.4852	42.8642	64.4945	47.2481
GSPT1	21.705	9.61998	11.0505	11.5351	19.9988	16.3247	16.7363	14.8165	7.70055	12.1625	10.4718	10.8275	22.451	6.1786	14.9264	17.9367	17.2862	7.13468	10.9843	12.5419	21.4421	11.842	9.93607	15.367	18.4985	18.6805	14.6971	8.16147	13.8474	20.1928	18.4721	13.9089	12.2877	15.1968	23.326	14.2121	22.4914	17.5734	8.73835	21.0056	18.5334	14.5778
RAB18	153.237	136.707	158.087	131.604	137.285	185.636	124.649	161.837	152.182	219.221	145.919	136.267	217.584	153.448	163.085	173.2	206.363	156.596	138.197	154.276	169.857	163.13	146.904	193.295	152.041	210.423	184.037	142.477	170.26	187.119	193.408	175.563	170.777	172.15	193.868	177.911	175.936	161.284	162.374	186.959	188.786	137.976
EPS8	139.491	168.402	78.9566	165.98	100.655	117.619	90.5935	64.7008	130.763	92.8822	79.9303	108.507	108.921	59.0499	74.6557	73.9989	63.3667	72.0004	85.7024	83.5816	110.93	110.848	218.005	139.121	96.3862	128.873	100.3	114.141	92.9286	58.6151	117.176	61.3586	117.264	46.5935	87.4409	96.6793	98.9763	74.9625	210.415	72.7997	51.7457	81.4937
TXNDC17	129.958	98.686	73.0906	136.841	229.114	62.3832	75.8087	111.565	76.2831	80.062	65.3911	73.3094	94.0899	121.104	142.947	194.311	83.6251	88.5255	82.9355	165.039	63.5107	130.225	153.079	95.914	165.45	65.3941	81.9172	134.363	70.533	75.3352	104.474	153.593	116.229	130.324	163.169	76.211	147.369	59.5834	156.141	77.3569	166.529	113.018
RAB14	96.0945	89.2052	76.3837	75.2616	34.545	112.026	96.2861	98.294	65.376	117.619	83.2425	118.581	98.6633	62.8425	76.6494	56.0641	118.711	61.1743	112.476	49.2612	116.564	70.1243	71.672	89.4918	60.8041	111.064	72.6908	57.7498	94.8702	92.1311	82.7511	48.7878	74.2341	47.7771	44.1684	68.4945	56.4637	91.7228	62.8893	85.8444	45.8265	83.0094
PSMD7	102.922	104.143	118.596	96.8284	96.2254	150.512	123.048	105.519	92.834	172.676	98.2637	116.743	128.678	73.9597	96.0168	75.2053	102.706	84.4196	95.0062	64.4809	145.73	120.067	124.737	140.704	64.6855	150.212	81.7607	77.0273	119.071	115.213	89.1836	79.9904	105.87	49.5212	87.0316	111.727	109.561	140.7	84.1594	95.6804	75.7382	81.5393
PPA1	96.9515	74.5602	73.9849	94.6809	114.086	73.2686	85.1239	95.6371	90.211	97.3558	79.844	81.8322	85.6311	109.141	156.821	90.4738	90.4116	89.5375	64.7288	104.196	80.895	153.805	90.2182	99.3831	74.7252	89.3399	63.305	108.525	85.9056	69.0933	48.7058	97.8159	79.6855	89.9219	103.474	65.1428	72.0065	65.7903	69.5618	76.9539	71.6551	80.2692
RHOA	94.6167	72.3158	85.6453	86.686	68.5449	88.2263	79.5726	99.0821	68.6273	92.9143	73.8432	109.746	92.2048	84.9904	79.8024	101.23	105.223	90.041	70.0808	75.311	75.121	93.2897	84.771	96.4845	66.6677	109.021	97.7743	75.0172	80.0674	100.623	80.5273	64.971	98.0773	53.278	94.1503	94.1486	73.9778	101.556	75.5843	91.069	88.1689	87.5088
PAOX	14.7646	3.73231	4.36092	2.60558	4.47794	8.88168	5.75587	4.63918	0.576733	4.97045	4.20036	4.81569	0.463762	1.33982	3.32109	-0.0320204	2.30329	1.97703	4.28347	-0.198028	0.795543	0.0620337	8.57045	0.98587	-0.153165	0.622694	-0.579289	-0.0889488	0.503435	2.21173	0.278374	-0.0200732	3.53701	0.168785	4.18349	-0.409798	-0.105881	0.176403	2.71205	-0.168734	-0.754537	0.0922409
REEP5	192.86	134.418	166.404	155.956	186.276	161.215	153.435	111.125	137.679	147.543	135.484	136.316	164.299	117.746	135.278	174.142	118.412	111.845	135.845	136.708	164.678	212.763	214.551	180.422	152.638	141.878	119.611	126.408	149.011	126.55	107.504	117.729	132.383	111.933	187.182	131.1	139.529	161.215	124.605	135.37	161.042	146.245
PSMA6	237.438	155.709	237.921	170.955	207.827	205.463	220.43	196.325	178.996	260.518	216.154	226.187	220.468	201.678	194.706	209.605	207.994	197.361	185.105	198.12	171.021	243.126	223.469	212.71	198.927	271.981	270.618	183.893	243.011	179.411	240.193	190.222	211.937	155.381	211.418	280.532	208.697	237.375	203.022	282.836	214.198	183.297
RALA	48.1287	108.801	130.691	48.9363	28.6274	46.0579	51.5136	52.1658	63.7018	56.4171	115.797	69.1914	44.8662	39.6174	47.6794	56.6531	73.3884	54.034	84.6555	38.972	45.9105	34.3195	37.7807	46.2792	15.1725	54.4986	41.1107	38.9624	58.5336	56.6581	53.9745	34.4333	53.3323	26.2056	28.1264	38.9308	35.9922	55.5603	47.8637	33.738	34.2155	31.6195
PLEKHF2	19.7918	17.4332	19.5248	20.8935	21.5137	32.0268	17.7453	24.79	19.6884	15.3826	16.1861	17.2673	18.7607	20.0047	19.6343	17.8243	19.1746	33.8929	14.6848	12.0739	26.4618	32.6311	15.8934	27.7766	17.3266	21.7159	32.0769	12.2711	14.0537	35.2358	52.0229	12.4444	18.4893	16.9332	16.8449	40.4214	12.2643	18.6972	18.1965	31.8696	16.5227	17.1374
CNP	1.11871	1.89516	1.69645	1.54504	1.51974	2.11146	1.14485	1.86132	1.64101	1.40166	1.35996	1.89668	4.06903	1.67036	2.45721	1.43301	2.3421	4.15974	2.29904	1.63788	2.17283	2.32241	1.5219	1.36429	1.49694	1.86429	1.13557	1.48106	1.57382	1.3709	1.43385	1.15696	2.95109	1.62862	1.99725	1.79417	1.82327	1.38115	0.926951	3.79453	1.58194	1.57905
PPM1F	63.7573	67.2991	58.4028	67.5058	78.51	67.2125	64.8531	74.2161	54.5937	67.0675	63.6025	69.659	67.7822	51.738	50.9376	65.2938	64.6116	68.389	64.4804	48.279	68.8033	70.3396	73.4616	62.3561	64.6396	71.5067	55.0754	55.3014	68.9088	73.12	65.4012	47.1485	64.468	53.3696	62.4322	50.2955	55.0443	58.8405	55.7103	54.9215	45.3581	66.9755
GP9	309.208	877.744	689.747	536.94	357.367	361.624	354.368	409.529	407.863	360.919	595.984	485.723	263.113	330.952	469.489	311.624	506.995	410.453	725.912	390.259	310.58	209.57	213.963	277.33	311.948	279.923	170.974	561.727	258.452	694.296	153.702	427.782	414.761	500.868	204.388	156.447	181.483	202.113	195.765	112.268	173.031	318.854
PPME1	40.5934	38.5312	43.1894	54.2675	49.632	38.3996	22.3135	43.2614	27.5549	75.35	43.8193	42.4292	40.5242	31.7684	48.9537	47.0817	45.6712	32.1824	37.1889	30.8393	34.0369	62.8381	33.6862	112.681	42.2253	41.2684	42.7947	32.785	35.6964	41.4097	23.7045	44.3086	25.2705	37.4404	40.7847	47.0554	72.0711	27.0388	38.2302	42.1601	20.7149	33.9418
SRI	226.639	178.292	197.836	224.027	366.112	174.144	173.085	195.367	217.917	307.661	234.156	252.494	225.351	239.667	232.129	318.221	216.235	186.932	158.57	234.2	165.91	248.993	261.924	272.095	258.255	150.92	200.139	268.926	210.469	219.627	209.018	248.132	226.995	234.079	261.947	201.555	251.412	204.833	201.726	241.81	335.642	263.424
M3WX66	-0.050325	5.8708	5.71051	0.0755905	-0.0520804	-0.13667	-0.0667123	6.49412	0.0670279	-0.0903581	6.26375	6.51778	-0.0991144	6.17572	6.30713	-0.034647	-0.0604588	-0.011006	6.19243	0.0225035	-0.118575	-0.0202821	5.39644	-0.230024	0.123468	-0.0801935	-0.0569526	0.0530962	-0.0605764	-0.102431	-0.044667	0.256006	0.262338	0.0923169	6.9201	-0.0416256	0.248681	-0.429445	8.42155	-0.0728868	0.0499387	0.169734
BPGM	174.276	186.66	190.569	179.518	185.511	205.59	210.026	221.627	191.619	272.68	222.157	294.225	245.978	169.249	164.369	194.288	233.961	188.751	232.531	164.127	231.803	233.626	226.746	286.302	201.61	267.23	225.234	177.835	262.12	227.77	252.006	174.884	169.426	155.279	186.77	258.238	206.101	264.037	196.446	265.116	220.391	221.986
CHMP4B	44.139	53.8612	29.8735	41.9545	37.0664	0.722012	0.439993	31.8483	0.143553	1.3995	30.7353	45.3171	44.1663	27.2092	29.0096	0.111627	40.8911	0.203619	31.9914	-0.0769193	0.702609	0.18014	26.2039	38.9336	-0.261746	0.496765	34.9116	-0.229339	0.615927	26.4417	1.01026	-0.203343	47.7963	-0.351369	31.4801	54.4553	-0.17734	0.50372	24.3024	0.488475	-0.311738	-0.209409
KPNB1	429.317	404.292	403.133	400.523	386.917	464.488	390.292	468.05	386.666	576.29	453.474	518.065	473.733	360.328	346.317	369.699	407.191	413.67	412.771	367.844	469.905	456.315	542.694	578.476	394.787	531.423	330.93	324.673	454.869	500.172	360.237	366.775	406.718	329.722	377.89	369.029	367.448	493.817	372.918	306.449	348.474	386.725
RAN	679.619	801.466	721.481	798.614	1019.14	1119.26	677.649	733.426	510.717	899.183	493.352	605.402	740.908	829.271	887.63	1109.06	687.489	573.091	398.055	617.568	596.41	1129.06	621.189	954.919	789.4	690.4	496.407	668.619	631.728	515.298	655.488	837.661	930.036	765.972	1291.9	524.774	1063.36	673.731	735.653	627.148	1179.58	572.572
HSPD1	25.6757	19.0631	17.7479	24.5826	25.3291	28.9908	21.1433	24.1062	19.8765	19.201	10.7969	24.5994	26.566	16.4703	29.0155	21.4189	17.6437	6.94283	15.0697	14.2451	26.0465	17.3215	13.9854	18.5881	6.99295	20.6244	23.4775	9.94419	22.5385	17.7307	17.2478	18.7726	21.9584	17.0247	20.2954	19.7314	16.4599	18.5411	20.3892	22.8852	15.841	20.6887
CCT6A	147.103	106.593	136.721	124.315	150.085	153.316	148.294	118.438	127.073	176.144	105.721	125.127	156.342	132.706	127.919	157.645	116.531	120.542	97.6308	128.648	148.643	165.259	181.024	173.812	132.236	131.133	113.076	109.21	147.258	119.352	112.987	153.122	119.102	134.257	135.295	114.743	126.798	122.658	115.331	147.516	110.9	121.381
MYADM	4.29705	21.6539	17.7769	5.64112	4.18673	5.3304	3.95039	4.27373	5.59086	5.42925	11.1715	5.65116	3.84343	3.81743	4.31981	4.58976	8.55094	5.5904	22.9474	4.07312	4.45706	4.75102	5.35915	4.35126	5.01209	2.14964	4.38735	4.34071	2.91689	13.9719	5.19651	6.16393	13.3098	3.17591	5.59057	4.36354	6.06526	2.61162	3.84137	4.60023	4.14111	5.18371
PARK7	76.1518	60.1115	65.6323	64.2946	79.148	63.2699	71.751	58.9154	52.7761	55.4263	57.9863	68.5037	80.4938	67.9407	78.9266	105.817	68.6661	82.8921	63.7962	97.2341	64.3309	79.1725	75.5408	61.2991	96.6839	65.9719	83.0536	79.5744	87.848	52.781	95.3156	71.0102	68.7206	86.2154	64.6203	78.625	66.6088	82.6936	68.3995	88.864	135.054	63.9904
ICAM3	-0.0503231	10.5435	6.48715	0.075591	-0.0520843	-0.136667	-0.0667093	9.98334	0.0670257	-0.0903466	3.09748	8.40528	-0.09911	6.96632	7.85276	-0.03465	-0.060454	-0.0110068	7.73925	0.0224969	-0.11857	-0.0202817	6.16583	-0.230013	0.123462	-0.0801872	-0.05695	0.0530894	-0.0605713	-0.102428	-0.0446607	0.255998	0.262334	0.0923088	7.88901	-0.0416206	0.248676	-0.429448	5.9209	-0.0728833	0.0499342	0.16973
PGAM2	231.695	186.798	214.266	193.326	310.17	252.443	219.391	194.368	156.753	134.903	140.745	161.83	216.79	207.172	259.994	267.161	84.6259	98.5164	152.603	148.082	233.931	331.625	263.121	187.211	154.198	192.664	210.308	159.167	227.396	117.138	120.648	267.166	231.85	165.836	268.135	171.541	332.454	170.397	116.834	223.214	142.805	244.614
ATP5F1A	93.0116	133.576	92.8922	124.326	123.265	157.484	138.324	121.697	96.6499	112.115	77.4787	152.583	122.741	99.5748	127.632	96.2828	95.7453	86.7342	87.7542	40.1728	144.001	87.0021	81.4175	118.664	144.663	111.386	71.3848	67.8433	98.6978	96.2428	105.54	111.555	114.878	86.5394	86.5541	74.47	77.328	111.099	75.2439	74.4617	65.7703	110.085
PGLYRP1	123.743	129.342	113.206	196.52	98.3527	329.276	136.444	89.8499	263.406	69.0681	140.724	79.7506	59.4761	16.007	62.723	109.913	61.5998	119.202	46.8696	38.1273	154.165	148.335	347.871	40.5316	158.126	134.846	154.956	170.295	71.9886	68.7542	101.422	411.495	330.021	174.524	69.0489	129.874	189.805	119.872	52.7359	90.0425	155.573	337.787
ABRAXAS2	65.0369	46.6698	55.2526	56.7991	38.8835	73.0525	67.2251	53.9119	41.8897	79.8703	45.4188	73.0097	74.2881	38.9339	34.0471	39.6268	59.3665	56.6479	62.168	25.6316	81.5766	65.0639	61.902	76.6232	38.1087	76.4175	73.9303	39.2349	75.6742	76.209	56.4533	43.4049	37.5534	31.8151	46.8972	102.099	46.7811	89.1078	34.4073	82.1578	33.4041	47.0443
THAP9	165.008	358.239	308.787	167.246	399.829	351.184	558.983	653.639	170.642	528.066	324.104	925.107	421.624	90.955	98.4562	528.831	870.605	273.663	548.683	418.536	502.29	92.9958	87.8696	760.308	550.617	512.464	1157.88	285.76	639.205	762.685	2016.07	337.159	138.918	291.757	105.948	606.566	232.244	542.051	81.8683	358.136	388.839	103.456
NUTF2	135.311	127.807	151.017	116.936	151.533	132.803	142.379	208.511	118.718	210.85	169.548	175.196	128.514	138.486	138.793	172.068	181.88	163.35	169.967	160.034	139.076	121.3	141.986	180.302	197.382	163.289	177.332	133.887	172.047	139.399	203.659	140.413	136.535	163.523	164.873	174.9	143.931	142.897	123.142	145.494	168.279	130.962
IDH2	15.7395	12.604	13.1562	26.1756	19.3485	33.9374	13.4069	26.6447	16.5192	14.1493	8.40995	17.0464	14.9596	19.594	27.5064	10.304	11.1939	3.92862	15.3457	7.79297	20.6662	14.3681	7.12594	14.772	12.7645	20.6292	8.88214	12.2987	17.5272	23.7657	9.05611	19.3297	20.4189	20.761	8.38712	8.29711	9.14463	15.014	16.035	22.6333	11.2654	23.3836
SEC22B	56.4459	56.5447	52.4437	81.0712	62.36	53.9712	76.5551	81.1479	84.0454	81.2573	72.2857	107.518	80.4985	65.1048	56.4643	71.5488	67.4519	86.8098	56.166	79.5563	71.3527	56.8306	67.6873	84.728	74.4462	65.8135	77.1592	71.3555	66.0668	83.4751	80.3645	68.717	45.044	76.7899	61.9673	78.172	69.6151	90.809	48.3338	69.6839	70.8215	66.1911
PGK2	150.956	99.2744	101.245	203.879	183.429	172.829	175.851	196.068	193.896	221.596	162.648	254.425	80.3263	305.21	205.109	172.235	168.281	498.888	81.9709	228.27	131.301	216.856	135.575	192.498	167.234	170.496	508.067	189.274	135.254	117.794	561.166	156.778	160.501	190.745	107.112	414.029	112.958	135.641	177.069	366.803	224.11	256.39
PCTP	204.324	116.859	167.035	106.398	93.1662	114.902	119.969	120.381	100.105	191.608	134.012	132.179	146.793	111.178	114.652	120.41	140.691	107.879	157.863	104.691	133.098	143.215	154.266	185.61	96.8742	174.709	120.218	83.6814	144.897	110.24	99.7702	100.927	124.442	82.6238	126.401	110.259	134.913	159.863	129.838	127.331	96.9343	90.195
RAD23A	95.0188	98.8972	87.0972	73.7312	112.189	73.8109	77.8159	69.6517	65.6225	91.2984	93.1547	100.987	95.6312	86.7503	74.7023	115.409	100.172	117.68	75.5572	107.24	84.8586	84.1592	90.3721	149.117	102.88	79.8163	97.4227	91.1479	83.2678	88.4416	117.874	89.7651	77.829	80.7041	83.0659	79.7269	80.7059	93.3437	66.4607	74.8282	92.7717	78.1642
PRDX5	201.456	156.664	80.697	125.131	242.225	138.597	69.8046	265.62	138.377	168.288	103.8	116.191	144.719	173.604	229.291	202.398	198.929	89.4957	165.514	222.968	142.025	136.153	183.283	182.116	214.788	168.594	120.02	206.046	181.559	157.712	271.881	208.152	207.171	152.317	187.864	62.6326	195.994	108.392	243.724	183.179	137.831	121.754
M3X1Y7	-0.0503253	29.1353	78.5959	0.0755904	-0.0520798	-0.136671	-0.0667128	74.5287	0.0670283	-0.0903599	29.4232	31.7626	-0.0991151	25.7191	27.9371	-0.0346465	-0.0604596	-0.0110059	30.4486	0.0225045	-0.118576	-0.0202822	25.2776	-0.230026	0.12347	-0.0801945	-0.056953	0.0530973	-0.0605772	-0.102432	-0.044668	0.256007	0.262339	0.0923181	30.3431	-0.0416263	0.248682	-0.430234	23.2015	-0.0728874	0.0499394	0.169735
EHD3	334.936	299.894	358.508	342.841	318.345	302.436	317.848	310.722	284.445	400.761	305.043	341.309	331.468	274.375	307.126	324.525	322.627	282.126	319.455	275.53	322.46	363.932	424.326	370.734	292.261	376.933	285.81	321.36	308.684	307.822	264.844	299.43	310.614	299.244	343.251	267.733	346.225	355.782	314.118	299.503	314.882	312.602
RAB8B	31.2413	40.3047	42.7583	45.8751	42.459	35.1857	26.3516	38.1394	20.0898	37.9415	15.9837	29.5313	22.5335	34.4016	34.9291	32.8773	28.5495	15.5941	36.0988	22.9964	43.9929	30.816	30.1791	40.3766	31.8934	39.9463	23.158	20.9058	25.7943	32.5665	42.9648	21.3985	18.3392	38.7603	43.3041	23.389	31.3884	44.9338	29.5763	35.3621	31.8781	31.9765
TAOK3	66.6241	67.88	47.9923	68.3749	67.8622	73.5081	45.1631	64.5477	66.895	71.7044	40.7763	75.3038	63.5113	35.4746	60.2219	73.0433	51.2574	27.995	50.9195	44.756	65.0216	87.8372	83.4209	77.3483	46.4939	77.867	33.7902	46.5668	45.297	58.063	40.6803	68.4567	69.7444	44.7141	65.7386	31.6396	39.1849	50.0184	86.1596	25.817	35.299	39.545
LANCL1	3.15611	4.31183	4.10717	3.11532	2.46362	1.78094	2.60764	2.87009	2.63831	4.44527	3.08777	2.79249	4.88676	4.94549	2.60362	2.59224	3.45778	6.8542	3.48349	2.59023	3.76051	1.07934	1.60838	2.74654	2.79667	4.24284	4.71915	2.34472	2.53491	3.09694	3.57578	1.99165	1.55253	2.82935	1.80941	1.58297	3.57049	3.71026	1.91871	3.06624	1.83956	5.39869
HDDC2	37.1515	43.4927	46.1155	46.5686	59.4187	38.4457	51.6695	57.5459	38.9557	86.4183	66.1059	62.9847	38.4894	36.1535	41.3688	49.2194	62.1658	48.5069	41.6214	34.7096	47.869	58.7676	68.5647	103.065	34.9121	57.9698	83.0641	37.4492	63.6627	48.8239	67.1854	44.0071	55.3951	19.5124	30.8353	59.0942	34.0558	48.9922	52.063	61.1801	43.6098	39.8449
PSMD12	81.3644	58.6262	72.6778	70.2557	74.2804	82.4764	74.2264	73.0281	65.3413	101.073	63.345	78.8315	84.2387	66.9298	69.4707	80.7008	79.5336	67.7652	53.0571	57.8559	84.3629	85.0263	91.5991	92.0133	88.3622	90.7667	69.6982	55.4887	80.1283	85.5509	92.1026	67.8302	66.0934	57.6569	73.3833	91.0494	88.3738	79.2386	70.864	84.5369	76.961	63.9818
DNAJB4	417.189	247.19	255.987	234.329	101.703	249.87	222.637	310.587	311.737	242.858	309.597	236.75	390.264	192.471	326.014	180.331	297.006	345.859	270.458	249.201	168.973	236.07	115.269	355.586	121.738	226.23	92.8724	157.685	155.905	148.908	114.78	160.887	284.512	125.863	148.401	109.688	175.556	143.422	107.317	113.35	91.1734	131.407
PLG	813.827	75.9398	68.3944	286.415	531.605	154.647	252.033	437.436	28.621	140.407	76.7623	559.328	68.3496	161.584	1642.54	1627.67	269.825	100.003	91.3178	153.103	131.127	462.188	80.2993	208.714	296.801	151.534	273.617	45.3141	21.1518	62.6515	896.827	221.537	140.834	174.184	227.776	40.4152	414.674	78.3354	242.849	105.298	158.749	84.2442
CSNK1A1	26.2797	37.5106	62.9894	13.7957	11.2862	31.3105	27.428	32.2294	27.3617	28.3123	40.9033	34.4257	31.881	21.1934	5.83849	23.2984	37.9942	35.4942	53.8853	28.7612	23.1904	16.9364	16.5166	22.0697	28.2769	24.5356	30.9229	18.7351	29.3619	36.3185	34.6055	25.765	29.1814	29.9106	27.3034	45.4349	34.1512	30.4284	24.6873	35.5386	11.5296	28.0144
GLO1	262.169	270.232	288.371	181.863	202.004	243.719	277.938	265.073	195.39	319.308	255.199	311.788	279.487	182.36	192.723	224.129	388.614	296.163	308.769	176.252	260.478	281.721	264.52	390.957	171.178	354.328	291.992	149.312	347.075	218.698	319.163	165.764	200.864	168.051	173.361	264.341	197.226	308.604	208.386	258.384	170.798	190.367
RAP1A	131.416	207.262	164.807	164.696	123.347	168.595	143.003	150.757	140.076	178.818	164.099	161.866	115.043	143.314	193.288	129.199	148.585	109.323	258.083	120.495	137.481	105.736	92.4414	134.637	105.238	149.101	135.696	131.891	148.795	176.021	190.096	136.7	141.335	146.656	112.431	111.686	120.682	133.027	152.984	158.508	117.845	143.665
MTPN	71.547	89.9418	89.4169	53.4155	29.7663	73.6832	102.745	97.2991	67.4803	116.002	109.846	95.5092	78.409	42.8399	48.8555	26.676	126.481	84.6887	87.5728	41.1042	90.6628	47.2895	47.5794	113.427	38.3437	109.841	80.0772	20.8809	91.2822	97.016	104.288	28.4904	44.26	30.2042	25.3263	89.808	39.7567	113.922	35.4094	58.4039	36.3215	46.2986
PGLS	401.865	289.838	342.283	345.19	626.617	351.094	315.702	332.685	316.53	389.284	329.666	427.452	394.782	381.581	282.114	508.04	266.609	337.545	266.712	350.541	348.724	418.887	430.376	374.784	456.574	441.788	261.464	444.438	364.96	324.622	225.839	431.445	334.179	403.788	447.429	275.48	440.584	341.812	264.96	302.104	564.674	528.533
M3X5X6	-0.334727	21.3837	21.0803	0.0565101	0.94298	-0.139327	-0.509624	23.4789	0.11776	73.778	22.0654	23.5662	-0.16595	20.8896	21.8684	0.753494	-0.195034	0.440811	22.5035	0.940557	0.101218	0.215522	19.5149	-0.0968069	37.6022	0.00096361	-0.644572	0.7228	-0.407464	0.270157	-0.438166	29.285	0.593771	26.0266	31.8688	-0.0265317	85.4438	26.7431	23.854	-0.226712	33.0517	22.3255
NPEPPS	56.6871	54.8119	55.6363	57.4711	51.0439	59.7007	50.2634	50.8684	49.5089	63.2298	52.7298	60.4733	58.1044	42.6084	45.5731	40.2047	53.1746	51.5837	46.5011	40.4198	60.2926	59.7805	57.8754	80.8693	55.6487	64.8071	42.8302	41.2918	59.2755	47.5311	46.9881	44.4495	52.0312	46.3233	53.5663	45.6805	60.8246	57.9043	42.4695	48.0357	37.0011	47.07
COPS3	87.7319	82.6651	99.4312	75.5842	71.2077	129.934	97.1583	96.3394	87.176	141.491	93.3705	121.746	112.044	62.086	68.6612	73.4564	101.989	96.7484	92.1584	59.2242	134.359	86.7476	110.862	142.418	102.924	132.499	97.9187	68.6469	116.893	115.319	84.7533	72.3638	73.1915	51.9582	74.56	90.7211	72.4733	130.074	80.1502	85.7886	57.3725	91.4529
APMAP	45.8783	57.3363	41.6974	20.8815	51.7561	35.8519	27.5707	49.2321	37.887	30.718	42.79	46.3768	50.8924	38.9589	41.5724	50.0682	38.4685	40.4086	43.3726	55.6024	48.101	53.7863	37.2815	43.2287	49.1427	39.9301	46.707	85.7461	44.0031	21.0865	34.3436	44.6097	41.1	40.554	60.1248	51.1617	50.3719	44.4893	35.0896	61.5291	54.8668	32.8639
CAND1	246.766	238.596	293.783	225.042	213.025	308.127	260.137	282.689	251.798	351.234	308.043	339.136	328.69	212.3	188.799	218.043	294.018	288.737	268.298	196.391	303.153	268.145	310.752	375.346	234.579	373.211	212.339	188.236	298.432	289.635	266.298	201.03	240.733	178.194	231.344	244.807	212.959	321.616	227.424	201.865	219.836	230.448
PSMB1	138.561	106.826	157.334	110.827	126.712	123.073	135.89	136.62	117.195	207.103	145.576	156.364	162.428	109.37	108.709	125.71	157.428	122.077	144.92	103.787	119.863	143.517	142.545	134.106	130.104	178.525	126.4	98.2676	151.912	123.628	127.645	109.878	114.657	86.813	103.865	150.12	115.939	156.439	128.06	141.964	131.989	103.113
RNF114	57.9328	60.9305	54.0906	34.8094	80.6915	63.1473	44.85	21.1826	40.7687	19.0384	22.513	22.2885	50.099	53.7948	33.7722	86.1776	29.1122	27.753	46.4022	55.74	56.6375	62.6573	71.5123	40.0823	62.2175	29.9673	23.1298	48.0126	38.0671	16.2832	15.2331	57.7907	61.4783	32.5692	74.3618	26.7225	77.1773	42.9848	41.5545	39.1371	67.4233	36.555
GPX4	86.9069	93.4149	111.46	100.805	124.47	109.218	80.0115	108.468	99.5414	187.973	114.572	126.387	104.161	127.931	87.9101	106.145	162.446	113.307	93.3803	110.482	78.9674	82.2749	90.7466	182.105	111.758	158.939	86.8715	77.9994	93.7125	116.662	132.712	79.8386	92.9786	106.459	100.333	99.7748	130.847	98.4323	94.2704	101.929	118.474	120.567
GABARAP	37.6646	20.5145	21.935	32.5004	35.2317	30.5179	34.9775	37.3297	26.6754	35.8455	28.3571	27.1637	42.1123	21.4989	23.2957	39.5024	42.2665	34.8452	32.5731	37.3144	26.3439	38.3561	20.9535	35.7213	35.1733	26.6088	42.1638	34.8244	33.464	23.1393	37.089	32.6291	34.6906	30.2382	25.1715	42.1348	35.8022	38.4645	19.8038	42.522	39.0438	29.2846
M3X7R1	0.0758292	-0.00634125	0.00560139	-0.259462	185.396	-0.16303	-0.216744	-0.00528068	-0.275055	0.114959	-0.00501835	0.00741195	0.102448	-0.00617164	-0.0118656	0.667998	149.257	0.321913	-0.00468635	0.738502	-0.121423	-0.125761	0.0125324	-0.0557001	165.509	-0.00519196	-0.0523585	0.436689	-0.227801	0.0331338	0.394483	0.62653	0.029695	0.520192	-0.0128426	208.219	75.2373	0.0823623	0.56305	0.326928	0.693788	-0.0492173
ETHE1	87.9235	108.104	48.5502	130.139	71.0934	94.3585	54.1737	81.1776	88.042	99.7179	102.709	162.055	49.3595	59.2815	56.2322	57.6617	40.6864	71.6222	74.7462	57.7489	102.601	70.5257	72.3787	121.636	58.8023	111.322	76.7295	49.6067	106.045	110.147	132.317	86.6526	61.9726	141.488	51.4793	52.4547	77.2465	43.2854	57.7416	73.2166	60.977	103.186
PHPT1	150.623	123.161	135.828	105.623	116.32	167.207	145.25	135.015	102.974	259.877	140.913	172.594	160.068	98.6077	123.608	102.435	171.325	129.066	281.804	89.9406	226.068	156.368	169.591	171.666	120.831	241.701	152.505	117.029	120.077	186.341	213.171	123.379	89.5574	87.3738	106.707	288.17	136.17	261.851	95.4511	265.723	117.002	129.197
M3X833	111.392	47.7831	187.575	107.574	187.863	116.635	1058.47	101.116	478.851	190.554	2890.88	1209.08	42.5481	241.37	123.116	454.258	726.539	808.467	254.342	57.8582	96.4255	47.8634	18.7594	716.988	286.892	104.433	232.654	1965.75	716.313	312.353	286.74	318.967	178.814	181.425	383.394	96.3205	452.493	110.466	146.406	174.169	148.692	89.1151
M3X8D0	-0.0347596	2.68987	2.69365	-0.111959	0.500998	-0.270913	-0.201014	3.47092	0.326309	-0.50525	1.57495	3.32492	-0.155151	3.4378	3.64649	10.0073	0.169219	0.424265	2.8808	2.72611	-0.409703	0.196144	3.14108	-0.558118	0.986547	-0.538958	-0.130617	0.897345	-0.217466	-0.200622	-0.350302	0.982782	0.9723	0.796825	5.36879	-0.134695	20.6407	-0.274433	2.99555	0.00198764	0.591944	0.254075
APOD	67.041	38.38	37.537	61.9706	0.403067	0.0968107	0.337519	42.1973	0.336923	0.186915	39.3202	55.1372	66.3876	55.7392	38.6088	0.394112	37.2518	0.297123	40.3628	0.299147	0.163268	0.0731023	34.1435	-0.192368	0.110987	0.114299	-0.291365	97.5644	0.251379	0.110066	-0.24446	0.209507	0.337285	0.160167	41.9343	-0.153096	60.4621	0.167979	56.0298	0.00212323	-0.0236405	0.127792
GPT	61.8667	69.2152	96.4228	106.21	72.0508	68.9878	87.5345	73.1105	78.5247	95.5663	74.2094	68.6181	89.5607	81.2803	96.8977	121.052	99.098	139.94	68.6362	95.0268	80.177	112.765	67.8027	72.1913	113.461	76.6344	99.9014	82.6936	66.4168	66.4733	91.6747	87.5765	81.7154	103.171	95.8703	87.5298	71.1565	84.5909	79.9566	96.7736	121.661	126.387
LOC101093951	14.8014	15.0074	13.5407	15.4106	17.1779	15.3515	12.2549	17.7866	16.6262	26.2616	17.3995	22.133	14.9663	15.1569	15.383	24.2132	12.4701	14.7248	9.99348	15.904	15.0593	18.2553	14.0348	16.9568	16.0104	15.2674	15.3402	15.4205	13.5339	13.2196	14.9554	15.5302	14.6846	15.7371	16.9907	17.3282	16.4936	16.0356	13.6696	18.8972	17.5782	15.8829
TKFC	172.16	150.842	149.517	154.874	168.328	190.54	165.576	193.022	163.647	212.296	152.557	192.769	190.999	122.68	129.739	167.201	178.858	175.556	157.023	146.01	186.816	200.049	230.283	222.504	150.621	202.939	126.655	157.934	193.093	181.852	137.16	165.182	159.197	133.354	189.339	131.247	155.478	169.935	135.077	117.205	156.236	161.901
PSMA3	227.938	182.649	248.019	185.115	229.121	237.135	234.37	225.881	196.618	296.27	237.715	283.788	245.001	169.351	176.463	180.615	275.988	185.33	215.634	154.37	210.686	210.233	249.065	290.1	162.459	312.149	197.98	168.38	311.272	200.413	180.79	169.613	179.212	154.1	188.997	234.44	185.211	236.682	213.531	182.279	178.257	177.304
TPI1	224.115	221.586	215.17	230.401	247.11	281.355	204.864	271.723	184.445	384.704	249.77	241.793	245.93	200.647	270.742	253.768	282.761	215.777	214.436	215.767	221.566	256.567	228.948	278.092	220.908	256.602	284.995	187.589	273.378	216.846	313.903	199.529	231.211	202.91	190.226	309.612	247.182	235.292	205.914	296.722	222.261	257.585
LYPLA2	0.723369	6.68601	6.27522	5.68328	0.0323656	4.95846	0.491822	7.08785	6.63721	0.728477	6.64666	7.20449	7.15226	8.79205	7.03451	-0.280475	0.243571	-0.0715618	6.80861	-0.242712	0.608091	0.408335	5.65225	0.327754	-0.335721	5.73278	0.119736	-0.0314067	6.3925	0.269765	0.310309	-0.0146741	4.876	-0.310031	7.51278	9.63143	0.0607983	0.702338	6.11191	9.58544	12.8679	0.341504
PSMD11	128.949	118.467	120.903	114.826	119.591	152.335	118.795	135.834	112.453	189.593	121.372	158.706	140.018	89.9522	89.6869	94.8512	138.391	119.921	102.621	79.015	142.133	136.583	135.486	182.524	95.6838	165.255	103.731	84.5001	140.91	138.667	126.342	99.9381	106.134	84.1716	116.918	138.087	93.4612	138.25	118.785	132.178	96.6834	100.068
IPO7	44.6151	39.4207	43.0137	45.3774	23.1666	50.4777	37.5419	68.8265	49.4342	89.0536	55.8052	64.4525	44.593	35.1578	34.6909	30.6768	62.2672	51.8003	42.5183	33.5878	49.1875	35.303	43.5646	82.561	27.3449	58.2886	30.1835	29.8355	59.5585	74.4107	42.3851	33.8674	42.1756	36.4862	32.9379	32.5344	37.2166	54.1531	37.3553	30.561	20.3424	36.1565
ZYX	71.3577	36.7994	36.1952	81.7386	104.097	87.5555	50.0614	76.7855	43.2319	57.0221	23.252	63.6419	63.3693	71.3896	53.9549	71.3014	35.7118	23.8843	51.1583	39.0447	75.3662	55.2821	49.1044	49.3453	58.0342	74.5613	50.3196	43.3746	50.1434	71.4424	56.1539	68.6032	44.45	73.792	67.1075	50.1425	50.1374	52.7538	49.0261	56.103	58.351	76.489
PSMA2	63.5971	47.0633	78.6107	41.5743	41.9751	49.4436	59.4914	37.9447	41.4068	53.0588	52.0968	55.0728	75.2944	45.1914	43.4273	49.509	47.0972	40.2457	50.9146	37.0813	44.9572	54.6836	67.7625	59.3999	48.4827	69.942	49.3788	42.7042	69.86	36.9404	42.0614	49.0884	41.3743	29.0687	47.1166	57.7787	50.5376	62.5656	50.9554	66.7062	39.8416	43.7483
ESD	512.936	421.539	582.284	470.924	742.678	508.385	495.293	612.888	418.461	649.259	632.084	719.079	710.756	532.664	523.174	648.202	612.462	412.537	525.804	597.397	533.625	639.328	677.176	674.909	713.524	651.016	653.258	522.329	727.926	504.219	608.252	597.989	482.407	456.061	675.603	457.896	590.657	545.63	632.125	607.287	712.227	702.895
C7	66.2413	40.9114	12.214	59.9983	103.211	89.9386	6.68366	73.1542	175.064	81.3108	178.317	152.651	35.7675	84.9352	40.1529	91.7317	115.828	154.102	64.4177	168.884	59.7693	174.502	34.6489	73.5683	71.5984	107.697	31.0145	134.622	71.9137	83.9293	122.638	76.0656	50.9611	148.044	26.6373	119.329	54.2986	203.009	32.61	183.853	2109.5	101.939
H3C10	-0.0488358	2.64817	2.18466	0.0760029	-0.0540359	-0.1337	-0.0647177	2.25355	0.0650827	-0.0815516	2.16775	2.08326	-0.0956537	1.98437	1.95812	-0.0364255	-0.0573661	-0.0119419	1.67301	0.017615	-0.114761	-0.0196359	1.65085	-0.22154	0.119032	-0.0753079	-0.0555853	0.0481046	-0.0568767	-0.100339	-0.0406168	0.250528	0.258917	0.0865809	2.15266	-0.0384996	0.244877	-0.429215	1.63309	-0.0706919	0.0470254	0.166815
PTS	111.204	125.615	156.674	76.9623	83.5046	133.114	113.354	131.85	106.804	117.239	131.371	151.073	111.078	62.5683	86.0111	78.0688	88.6857	96.3599	123.195	69.9552	117.491	78.4882	113.646	125.999	65.2071	121.944	141.026	79.9518	125.085	101.674	65.9403	60.4714	85.2993	50.028	51.7987	80.134	83.1041	118.135	76.8628	84.2612	89.9452	73.9556
OTUB1	56.3523	54.0554	52.5724	48.3469	44.9702	68.0779	49.6311	59.8462	57.2975	92.7104	58.425	58.2543	65.255	40.4871	46.4758	33.6884	79.9886	59.9183	56.0868	24.3257	60.7081	56.8905	62.9246	81.4567	25.5359	72.9777	51.7573	48.3949	67.4169	67.8143	71.1504	49.4049	40.6455	45.9623	49.1413	60.8805	47.9536	56.5292	37.4943	54.1851	48.2271	48.6338
RFX7	16.5845	10.9465	11.2635	12.5246	15.1253	19.1164	7.817	12.2022	15.0238	12.8856	11.4153	11.2881	22.3791	11.0632	11.5696	11.829	14.8991	14.1579	10.9041	15.8291	19.2389	11.3848	18.8787	17.7549	15.4135	22.0721	15.6232	11.2018	17.0642	17.9975	19.2838	9.31741	13.446	12.464	23.4566	25.8888	13.7167	27.2262	10.3921	16.3004	12.9037	9.25366
COPS4	70.5403	73.6553	71.7477	70.1253	70.682	79.5482	75.2109	74.9974	80.0264	97.0863	66.6392	89.2459	92.2195	58.9344	63.0063	74.0196	79.9007	78.6532	69.1726	63.2388	92.7596	70.7599	85.1218	115.139	58.6814	109.094	74.4358	48.8683	95.6256	79.0338	75.3999	58.7329	58.4307	55.5759	62.6128	78.2354	68.3041	84.402	61.7911	74.0207	71.4319	69.4418
HNRNPF	232.964	288.387	296.75	269.324	114.421	257.523	260.733	257.896	201.29	306.383	234.406	289.523	278.755	190.054	218.069	188.959	222.481	243.104	262.286	227.412	268.197	248.186	240.382	339.772	189.015	263.825	313.959	170.417	294.904	249.16	270.896	209.001	239.492	146.494	226.976	288.2	210.394	332.171	214.321	334.877	176.823	209.643
ADD2	47.8953	138.439	167.266	39.9663	74.2797	37.2584	40.3414	54.5455	74.9585	41.6056	165.171	54.1977	41.295	49.6458	47.4879	44.3396	126.966	129.185	146.482	114.913	25.056	36.4006	31.6022	36.8709	68.1648	56.7779	60.6457	85.9749	43.4705	101.689	66.1599	67.9299	65.6146	84.711	51.4009	73.1773	60.0216	49.8022	31.1933	89.4267	32.5263	51.9676
TMCO1	23.5015	31.236	33.1831	22.5758	22.8852	25.576	23.6624	19.1664	21.9891	42.0731	31.8502	13.5722	27.0021	28.8044	20.0615	23.0374	19.0721	14.7566	26.5323	21.3704	17.694	23.2412	21.0055	22.7133	22.724	22.0829	23.0366	22.0603	24.2923	21.8871	22.875	23.4109	24.8524	21.7667	26.5511	24.6986	22.5708	26.8111	23.6452	24.8339	22.5774	22.4941
DDAH2	37.3436	71.1193	76.5412	53.7447	50.4195	36.775	43.1702	41.8981	38.8537	37.8388	84.1954	40.4107	39.8198	37.7127	46.6934	37.1837	54.661	69.666	57.4782	54.7349	31.9941	33.0842	17.6507	34.0886	73.7404	45.4134	36.9	55.6359	35.0285	50.03	65.3639	52.8993	46.4082	73.5336	41.7941	48.4599	49.7146	38.2782	31.9561	51.9702	37.1859	33.8119
STOM	23.9717	50.9743	49.8136	40.1652	22.9585	41.0296	35.9612	29.745	15.5934	23.183	22.733	34.3477	17.7712	20.482	29.5674	17.0707	17.5699	20.8055	51.9871	35.757	32.1243	22.4463	14.6338	22.9275	18.5019	18.2953	13.7608	15.7663	16.1375	40.9707	19.4338	23.5524	30.2973	43.4062	17.8394	13.1523	22.3189	18.6412	24.2895	21.5902	11.8689	25.687
P4HB	58.8627	62.9718	97.2366	69.1106	43.4258	67.4934	67.7332	95.1328	56.3598	123.333	79.0459	84.8606	75.9581	53.8384	59.8145	44.2029	86.3005	64.8481	74.0062	39.3374	78.0899	48.4105	56.2805	87.4197	28.7993	77.1653	71.4457	49.7261	70.8161	84.3858	68.0213	36.2275	61.628	48.7486	49.2987	71.8703	37.6133	63.8321	58.4509	90.0308	49.7788	63.9151
CAVIN2	66.7754	56.7376	51.9011	103.596	82.7175	127.799	75.9542	102.647	68.4476	97.7145	47.8353	137.975	95.3145	104.356	94.2851	79.9834	64.709	53.7334	73.5571	84.943	161.081	52.2334	66.1618	120.486	92.1112	99.8232	134.134	51.6832	66.6251	110.366	186.383	53.351	57.8991	72.7732	39.4212	99.2667	65.5514	96.7686	49.6157	96.7592	67.6331	78.7785
CHST10	134.637	156.904	96.3983	81.3234	39.2733	107.964	177.998	216.838	124.442	268.355	156.761	167.387	230.845	68.7814	103.782	82.4491	254.903	99.5643	189.104	64.1377	157.64	86.3239	149.704	173.618	81.9404	178.647	52.6051	62.9355	200.977	370.297	92.115	53.4681	115.638	86.8617	79.6769	118.038	101.362	312.848	170.551	109.432	57.6309	78.6111
VCL	227.87	225.84	171.306	262.993	180.895	252.637	245.67	281.49	183.488	260.13	146.75	251.01	187.969	193.108	309.61	196.065	159.543	115.186	241.117	131.482	275.926	217.056	168.235	229.383	148.998	183.848	215.765	142.415	216.101	168.754	214.062	181.581	175.697	182.716	129.911	193.066	119.508	183.34	200.629	196.683	142.446	177.559
PSMB2	263.221	255.033	338.71	229.979	237.019	256.242	249.421	266.119	196.972	399.631	326.47	241.463	349.368	192.779	211.916	143.94	254.682	183.119	287.292	220.897	242.225	242.607	306.503	267.264	159.01	302.165	286.795	169.914	359.15	239.962	308.637	221.586	204.559	113.481	156.022	285.15	222.086	284.213	199.024	259.814	189.229	140.993
ADD1	39.2926	85.7769	117.941	32.847	47.7676	44.6973	42.0816	39.4105	64.8635	44.9751	126.141	50.1661	35.2341	45.0993	35.2016	45.8992	86.983	103.128	111.8	91.914	27.6111	31.2991	31.5305	30.2717	55.8175	43.3587	46.92	84.1448	44.4693	84.2044	60.9409	64.5408	56.6214	74.8005	40.8116	54.4933	47.7932	54.7564	37.031	48.2584	40.9702	41.1386
M3XD51	10.5909	31.377	20.9196	14.159	15.8938	13.7384	8.03041	7.4488	13.7018	11.1465	15.3906	14.7887	18.6899	91.6215	15.3529	30.2531	9.86549	8.57732	11.6163	12.6497	107.976	16.5448	9.72445	12.5501	118.02	10.0621	0.79986	18.2355	11.0414	13.4266	3.90353	54.2686	30.1361	26.993	92.0567	17.2681	259.91	59.9725	76.9158	10.3658	23.7369	59.7367
CUL2	36.0933	33.3164	39.0351	26.3239	15.802	45.5527	40.8734	45.0088	31.3928	51.4856	38.8587	60.9454	40.7222	21.9839	26.3265	23.687	39.6671	40.5942	33.3641	28.4846	38.6968	30.8384	46.866	56.3323	19.3891	49.5089	30.8056	21.6432	44.4934	48.2738	44.6793	24.6212	34.9628	18.0171	21.5217	32.5231	25.7015	48.3918	17.076	35.5933	19.4227	25.425
ART4	58.2265	247.73	230.246	131.437	86.2683	58.6096	100.56	65.153	154.423	161.992	303.425	143.349	97.7569	158.483	91.3801	172.822	174.575	201.389	224.142	304.125	57.7961	103.894	68.4506	62.9352	106.491	92.2661	116.192	141.275	105.978	122.878	97.3972	198.284	113.687	115.129	257.641	102.238	103.903	99.4645	106.98	87.8653	95.8849	141.216
M3XDV4	0.236951	14.9137	14.6748	26.1138	0.414195	78.1763	0.300926	78.8896	0.375107	53.1025	15.0831	16.7498	-0.0362475	13.4452	14.6804	0.26057	0.396191	50.5001	15.6269	0.403234	123.213	0.0445752	13.0883	0.67757	127.502	0.224891	123.819	83.1575	-0.148092	0.522505	0.168412	0.481504	0.466856	0.772685	15.8044	0.087429	231.187	0.133259	12.1507	-0.0283383	0.0294879	0.367893
DDB1	56.1919	60.2476	62.0887	59.3058	54.576	62.5801	55.9102	78.0046	57.3199	89.6373	67.887	75.9573	65.6515	41.9992	51.5316	63.277	64.9841	58.2169	59.5545	58.094	66.1565	73.7371	73.2818	90.3428	45.393	64.4478	72.5417	49.9784	87.4893	59.9882	94.9708	43.6406	44.391	43.1403	63.4665	63.587	39.4739	67.732	49.2505	68.473	57.087	42.5441
M3XE23	19.8741	15.9755	6.57036	22.7345	46.5665	17.3798	15.0964	17.7476	11.0382	13.5575	16.1501	17.6252	11.2117	10.559	50.0153	21.1087	9.29688	98.5488	19.9691	7.13929	12.7516	10.1625	14.5242	12.6211	25.1388	10.1993	9.36283	14.5341	4.43439	12.9302	12.3537	8.07113	7.37094	23.729	63.9026	8.0139	37.5842	8.65685	14.324	8.9695	10.3252	51.7571
CZIB	123.849	97.0798	92.3022	129.763	88.6816	117.938	106.766	136.833	96.4005	161.403	132.788	131.284	119.333	88.8782	119.056	101.726	135.195	126.802	107.021	80.6338	121.277	110.626	196.062	167.526	88.5685	135.117	146.515	75.1461	176.393	119.408	157.352	116.189	98.0702	56.7486	109.877	172.626	111.126	121.351	63.8206	91.0123	76.4208	97.7152
RAP1B	38.8552	86.6072	54.5234	74.6091	43.2325	43.2909	47.7926	86.7494	60.0341	93.4492	80.7463	95.6088	51.6256	63.1589	87.8192	48.8828	57.086	61.0489	79.8244	51.1884	46.7019	46.252	29.7004	58.5142	36.0673	51.5824	66.6698	34.2008	60.9108	61.8952	85.8499	54.0613	57.7883	62.7401	36.46	49.5303	36.1348	70.6077	68.507	40.5741	45.4175	53.831
PLAA	3.56782	1.12764	3.0928	2.51888	3.81731	2.05231	1.71803	4.58768	1.20419	5.78715	1.63405	3.16032	3.19974	1.46051	1.87545	3.00845	3.7928	4.13805	1.4676	2.72706	2.02368	3.64833	1.78215	5.29062	2.56163	6.18429	1.9927	2.61417	3.31163	3.66805	1.96458	2.37395	2.27154	2.1185	2.00741	1.46076	2.88185	2.03676	1.39434	1.71642	3.09284	2.59139
AARS1	26.8538	12.8264	17.5923	33.2939	19.2666	28.793	22.0626	20.9527	12.7969	21.6337	21.6244	22.5202	21.1988	29.7392	26.263	13.7565	25.7711	46.0865	20.3969	13.4097	21.3661	16.1274	16.5724	20.4967	20.1741	27.8448	22.9772	15.1085	22.7621	22.5252	32.0246	17.0408	25.8102	23.2224	23.5828	31.5775	29.3421	14.4118	23.8154	35.1995	19.5686	28.375
EEF1D	28.7075	23.1775	19.5892	29.6305	25.8903	30.9502	25.86	19.9885	18.9271	22.9015	20.1198	19.6844	29.0996	14.5906	18.3387	14.3192	14.1721	15.1347	23.968	8.26873	32.5783	19.9481	12.4886	25.9262	17.8428	28.5884	27.7224	19.9891	23.4602	18.0731	22.8658	15.2021	18.3367	19.2636	17.9339	20.0827	22.7923	22.9578	9.51285	22.8081	19.6596	26.7011
EXOSC7	114.193	19.9669	19.4608	0.577378	0.390911	13.4749	112.171	21.7838	0.619453	0.213938	19.943	21.7317	0.187645	18.7585	143.097	-0.00181306	0.41801	191.253	21.0805	0.493561	65.5682	-0.343106	17.4746	0.117986	9.11509	0.22256	-0.745541	0.266221	-0.221231	9.43282	-0.198248	0.69854	0.667443	155.853	21.6697	-0.286489	88.3789	0.250671	16.8482	-0.179784	-0.347387	0.47264
ANXA11	180.347	127.125	201.202	183.506	339.113	183.059	154.787	220.834	158.895	310.257	224.812	159.084	218.01	179.174	184.708	276.247	165.224	207.513	178.377	272.534	203.399	199.619	203.802	263.055	221.657	160.062	189.076	241.113	203.636	172.227	244.825	276.671	173.621	194.192	287.666	232.981	209.072	182.687	206.277	219.271	273.094	209.003
EIF2B2	33.555	24.63	30.6673	25.3103	30.0003	32.6844	33.6776	30.0946	28.1763	31.1948	42.4513	34.9892	34.2233	33.5292	30.7005	24.8075	31.4672	34.6904	32.0091	28.7128	47.5282	38.3613	30.7354	33.2968	31.1625	40.7554	35.2964	25.6852	27.3944	30.3912	56.185	27.1822	28.3622	29.493	37.4263	32.9715	31.0983	33.4423	27.1921	32.6699	30.1696	31.8079
ENDOD1	191.507	200.624	211.606	212.04	159.123	230.911	181.014	251.886	193.379	215.195	255.29	261.277	206.329	171.071	177.973	121.45	201.524	203.486	187.071	244.53	181.54	157.17	220.177	233.918	238.185	206.645	199.169	147.291	197.313	234.844	215.884	174.032	177.306	157.205	166.048	213.044	157.231	183.41	179.612	209.284	186.5	173.6
T2HUL6	0.0560451	28.5331	245.779	-0.0276171	0.0309903	0.332872	-0.11169	30.6047	0.140145	0.773453	28.9222	30.7465	0.278934	25.8945	27.6447	-0.32342	0.172595	0.155271	29.8679	-0.232177	0.3905	134.43	25.2557	0.630554	-0.190024	147.878	-0.390117	-0.184694	0.233023	276.96	-0.117123	-0.0913681	0.0711668	-0.190826	537.343	-0.0910842	-0.0303165	0.40292	23.4132	-0.0914085	-0.212011	0.059343

## Sheet: Cell ontology
Enrichment Analysis
term	p-value	q-value	Odds Ratio	Combined Score	Genes
Blood-platelet	4.82265e-18	2.14608e-15	11.6962	466.363	ITGA2B;PLEK;F13A1;CLU;MYL12A;ACTG1;RAP1B;ARHGDIB;SH3BGRL3;GPX1;TPM4;GPX4;TPM3;CAVIN2;NAP1L1;PPBP;TUBA4A;TREML1;GP9;MYL6;TAGLN2;PFN1;TLN1;S100A9;GAPDH;S100A8;VCL
Thymus-erythrocyte	5.58211e-17	1.24202e-14	11.092	415.111	EPB42;EPB41;GMPR;HBB;SLC4A1;YBX1;SPTA1;SELENBP1;LGALS3;PRDX2;UBB;UROD;CA2;PIP4K2A;FBXO7;SNCA;GPX1;XPO7;RAD23A;BPGM;HBA1;SOD1;MYL6;EIF5;BLVRB;RHAG
Liver-hepatocyte	6.13088e-16	9.09414e-14	10.5054	367.985	SERPINA1;C1S;C1R;SERPINC1;PEBP1;PLG;CLU;KNG1;VTN;C5;TTR;APOH;APOB;GC;FGB;FGA;FGG;FN1;APOA1;APOC3;CP;SOD1;ALB;SERPING1;GAPDH
Blood-erythrocyte	6.28616e-14	5.59468e-12	9.38233	285.203	GPX1;DMTN;EPB41;TALDO1;GMPR;HBB;RAD23A;YBX1;BPGM;HBA1;SELENBP1;PRDX2;MYL6;PRDX5;UBB;PIP4K2A;BLVRB;ANP32B;HAGH;FBXO7;S100A9;S100A8;SNCA
Bone Marrow-erythrocyte	6.28616e-14	5.59468e-12	9.38233	285.203	USP15;EPB42;EPB41;HBB;XPO7;SLC4A1;RAD23A;YBX1;BPGM;HBA1;ANK1;SPTA1;SELENBP1;LGALS3;PRDX2;MYL6;EIF5;UBB;CA2;BLVRB;RHAG;FBXO7;SNCA
Liver-erythrocyte	5.85165e-13	4.33998e-11	8.84449	249.122	FGB;FGA;HSP90AA1;SERPINA1;FGG;HBB;APOA1;APOC3;SLC4A1;RAD23A;YBX1;HBA1;SPTA1;PRDX2;TTR;UBB;UROD;CA2;ALB;BLVRB;APOB;SNCA
Muscle-erythrocyte	2.87978e-11	1.83072e-09	8.01438	194.515	HSP90AA1;GPX1;EPB42;EPB41;HBB;SLC4A1;RAD23A;PA2G4;YBX1;BPGM;HBA1;SPTA1;LGALS3;PRDX2;MYL6;UBB;CA2;BLVRB;S100A9;SNCA
Bone Marrow-cd24 Neutrophil	4.25024e-11	1.89135e-09	7.81321	186.591	ACTR2;SERPINB1;TPM3;MYL12A;ACTG1;MYL6;ARPC2;ARHGDIB;S100A12;MYH9;S100A4;PGLYRP1;PFN1;CALM1;S100A9;GAPDH;S100A8;S100A11;CD177;LTF
Trachea-neutrophil	4.25024e-11	1.89135e-09	7.81321	186.591	SERPINB1;SERPINA1;TPM3;PLEK;SOD2;MYL12A;ACTG1;MYL6;TUBA1A;EFHD2;S100A12;S100A4;SH3BGRL3;PFN1;S100A9;CLIC1;GAPDH;S100A8;S100A11;CD177
Prostate-erythroid Progenitor	4.25024e-11	1.89135e-09	7.81321	186.591	HSP90AA1;GPX1;EPB41;GMPR;HBB;SLC4A1;RAD23A;YBX1;BPGM;HBA1;CLU;LGALS3;PRDX2;MYL6;UBB;CA2;BLVRB;HAGH;FBXO7;SNCA
Bone Marrow-neutrophil	3.30372e-10	1.05011e-08	7.31867	159.772	HSPA8;CSTB;HSP90AA1;HSP90AB1;GSN;GPX4;GSTP1;TUBB4B;ACTG1;SOD1;LGALS3;MYL6;PRDX5;TUBA1A;UBB;PRDX1;UFC1;CALM1;S100A11
Spleen-intermediate Monocyte	3.30372e-10	1.05011e-08	7.31867	159.772	SERPINA1;TALDO1;SOD2;MYL12A;ACTG1;MYL6;ARPC2;ARPC3;ARHGDIB;S100A12;S100A4;TAGLN2;SH3BGRL3;PFN1;S100A9;GAPDH;S100A8;S100A11;CD177
Trachea-ciliated Cell	3.30372e-10	1.05011e-08	7.31867	159.772	ACTR2;SERPINB1;TPM3;SOD2;ACTG1;MYL6;ARPC2;S100A12;CPNE3;S100A4;SH3BGRL3;PGLYRP1;PFN1;CALM1;S100A9;GAPDH;S100A8;S100A11;LTF
Blood-neutrophil	3.30372e-10	1.05011e-08	7.31867	159.772	ACTR2;SERPINB1;SERPINA1;TPM3;SOD2;MYL12A;ACTG1;MYL6;ARPC2;ARHGDIB;S100A12;S100A4;SH3BGRL3;PFN1;S100A9;GAPDH;S100A8;S100A11;CD177
Blood-nampt Neutrophil	1.44171e-09	4.27709e-08	7.09826	144.502	SERPINB1;SERPINA1;TALDO1;MYL12A;ACTG1;MYL6;ARPC2;ARPC3;ARHGDIB;EFHD2;S100A12;S100A4;SH3BGRL3;S100A9;CLIC1;GAPDH;S100A8;S100A11
Thymus-macrophage	2.40822e-09	5.64031e-08	6.8375	135.686	C1QB;CSTB;HSP90AA1;GPX1;YBX1;THBS1;ACTG1;HSP90B1;MYL6;LGALS1;FABP5;S100A4;SH3BGRL3;PFN1;S100A9;GAPDH;S100A8;S100A11
Eye-erythroid Lineage Cell	2.40822e-09	5.64031e-08	6.8375	135.686	GPX1;EPB41;TALDO1;GMPR;HBB;SLC4A1;YBX1;BPGM;HBA1;SELENBP1;LGALS3;PRDX2;MYL6;UBB;BLVRB;HAGH;FBXO7;SNCA
Spleen-platelet	2.40822e-09	5.64031e-08	6.8375	135.686	GPX1;TPM4;CAVIN2;PPBP;TUBA4A;MYL12A;ACTG1;RAP1B;MYL6;S100A4;TAGLN2;SH3BGRL3;PFN1;TLN1;S100A9;GAPDH;S100A8;VCL
Prostate-neutrophil	2.40822e-09	5.64031e-08	6.8375	135.686	SERPINA1;PLEK;HBB;HBA1;SOD2;MYL12A;ACTG1;MYL6;ARPC3;ARHGDIB;S100A12;S100A4;SH3BGRL3;PFN1;S100A9;GAPDH;S100A8;S100A11
Bone Marrow-nampt Neutrophil	1.64222e-08	3.65394e-07	6.36922	114.166	ACTR2;SERPINA1;TPM3;SOD2;MYL12A;ACTG1;MYL6;ARHGDIB;S100A12;S100A4;SH3BGRL3;PFN1;S100A9;GAPDH;S100A8;S100A11;CD177
Lymph Node-non-classical Monocyte	1.917e-08	4.06222e-07	6.29307	111.827	C1QB;CSTB;HSP90AA1;GPX1;F13A1;YBX1;SOD2;THBS1;MYL6;FABP5;S100A4;SH3BGRL3;PFN1;S100A9;GAPDH;S100A8;S100A11
Lymph Node-erythrocyte	9.03892e-08	1.82833e-06	5.98491	97.07	GPX1;HBB;SLC4A1;RAD23A;YBX1;BPGM;HBA1;SELENBP1;PRDX2;MYL6;UBB;CA2;BLVRB;RHAG;FBXO7;SNCA
Muscle-macrophage	6.18245e-07	1.19617e-05	5.46945	78.1934	C1QB;HSPA8;HSP90AA1;HSP90AB1;F13A1;SOD2;THBS1;ACTG1;HSPH1;S100A4;SH3BGRL3;S100A9;S100A8;S100A11;HSPA1B
Eye-corneal Epithelial Cell	3.3912e-06	5.38958e-05	5.0371	63.4389	HSP90AA1;HSP90AB1;GSTP1;TUBB4B;CLU;ACTG1;LGALS3;MYL6;PRDX5;TUBA1A;UBB;EZR;CALM1;S100A11
Vasculature-smooth Muscle Cell	3.3912e-06	5.38958e-05	5.0371	63.4389	C1QB;CSTB;HSP90AA1;GPX1;FN1;YBX1;ACTG1;LGALS3;MYL6;UBB;FABP5;S100A4;S100A9;S100A11
Lung-lung Ciliated Cell	3.3912e-06	5.38958e-05	5.0371	63.4389	SERPINA1;PLEK;SOD2;MYL12A;ACTG1;MYL6;ARPC3;S100A12;S100A4;SH3BGRL3;PFN1;S100A9;S100A8;S100A11
Lung-macrophage	3.3912e-06	5.38958e-05	5.0371	63.4389	TPM4;TPM1;FN1;DSTN;CLU;ACTG1;MYL6;LGALS1;CSRP1;CALD1;FLNA;S100A4;CALM1;GAPDH
Lung-neutrophil	3.3912e-06	5.38958e-05	5.0371	63.4389	HSP90AA1;GSTP1;ENO1;CLU;ACTG1;LGALS3;MYL6;LDHA;FABP5;S100A4;EZR;S100A9;GAPDH;S100A11
Blood-cd24 Neutrophil	4.67764e-06	7.17776e-05	5.28701	64.8859	MPO;MYL12A;ACTG1;MYL6;ARHGDIB;S100A12;PGLYRP1;PFN1;CALM1;S100A9;S100A8;ELANE;LTF
Eye-retinal Bipolar Neuron	1.37585e-05	0.000204084	4.725	52.891	HSP90AA1;HSP90AB1;TPI1;YWHAB;GPX3;PEBP1;CLU;ACTG1;PRDX2;PKM;UBB;CALM1;GAPDH
Small Intestine-mature Enterocyte	1.71764e-05	0.000231621	4.6159	50.6455	HSPA8;HSP90AA1;GSTP1;APOA1;APOC3;PTGR1;ACTG1;JCHAIN;MYL6;UBB;APOB;CALM1;HSPA1B
Spleen-neutrophil	1.71764e-05	0.000231621	4.6159	50.6455	SERPINA1;PLEK;SOD2;MYL12A;ACTG1;MYL6;S100A12;S100A4;SH3BGRL3;PFN1;S100A9;S100A8;S100A11
Eye-fibroblast	1.71764e-05	0.000231621	4.6159	50.6455	HSPA8;HSP90AA1;HSP90AB1;ENO1;SOD2;CLU;THBS1;ACTG1;HSPH1;UBB;SERPING1;S100A4;HSPA1B
Skin-cell Of Skeletal Muscle	7.99849e-05	0.000936665	4.20545	39.6729	C1QB;HSP90AA1;LGALS1;HSPH1;HSP90AB1;S100A4;SOD2;S100A9;THBS1;S100A8;S100A11;HSPA1B
Heart-hepatocyte	7.99849e-05	0.000936665	4.20545	39.6729	ACTA1;LDHA;PKM;CKM;TPM1;PGAM2;PYGM;RAD23A;YBX1;ENO3;GAPDH;SLC25A4
Large Intestine-monocyte	7.99849e-05	0.000936665	4.20545	39.6729	MYL6;HSP90AA1;HSP90AB1;SERPINA1;GSTP1;TPM1;APOA1;PFN1;PPIA;GAPDH;S100A11;ACTG1
Bladder-macrophage	7.99849e-05	0.000936665	4.20545	39.6729	HSPA8;HSP90AA1;LGALS1;HSPH1;HSP90AB1;TUBA1A;UBB;GPX3;CALM1;CLU;HSPA1B;ACTG1
Muscle-fast Muscle Cell	7.99849e-05	0.000936665	4.20545	39.6729	MYL6;HSP90AA1;LGALS1;HSP90AB1;TPM4;CSRP1;CALD1;TPM1;DSTN;FLNA;PFN1;GAPDH
Lymph Node-neutrophil	0.000312058	0.00266017	3.84884	31.0691	MYL6;SERPINA1;ARPC3;PLEK;S100A12;S100A4;SOD2;S100A9;S100A8;MYL12A;S100A11
Uterus-ciliated Epithelial Cell	0.000340741	0.00266017	3.8054	30.3838	HSPA8;MYL6;HSP90AA1;HSPH1;HSP90AB1;GSN;UBB;FABP5;CALM1;HSPA1B;ACTG1
Small Intestine-monocyte	0.000340741	0.00266017	3.8054	30.3838	HSPA8;MYL6;HSP90AA1;HSPH1;HSP90AB1;UBB;CALD1;TPM1;DSTN;CALM1;HSPA1B
Liver-endothelial Cell	0.000340741	0.00266017	3.8054	30.3838	ACTA1;CKM;TPM3;PGAM2;PYGM;YBX1;SOD2;ENO3;GAPDH;SLC25A4;MYL12A
Blood-classical Monocyte	0.000340741	0.00266017	3.8054	30.3838	MYL6;LGALS1;GPX1;S100A4;SH3BGRL3;PFN1;S100A9;GAPDH;S100A8;S100A11;ACTG1
Liver-monocyte	0.000340741	0.00266017	3.8054	30.3838	MYL6;LGALS1;GPX1;S100A4;SH3BGRL3;PFN1;S100A9;GAPDH;S100A8;S100A11;ACTG1
Liver-intrahepatic Cholangiocyte	0.000340741	0.00266017	3.8054	30.3838	LGALS3;MYL6;PRDX5;HSP90AA1;HSP90AB1;UBB;GSTP1;CALM1;PPIA;GAPDH;ACTG1
Uterus-macrophage	0.000340741	0.00266017	3.8054	30.3838	C1QB;GPX1;S100A4;SH3BGRL3;YBX1;PFN1;S100A9;GAPDH;THBS1;S100A11;ACTG1
Eye-conjunctival Epithelial Cell	0.000340741	0.00266017	3.8054	30.3838	C1QB;LGALS3;CSTB;HSP90AA1;LGALS1;GPX1;ANXA5;S100A4;SH3BGRL3;YBX1;S100A11
Muscle-smooth Muscle Cell	0.000340741	0.00266017	3.8054	30.3838	C1QB;MYL6;GPX1;S100A4;SH3BGRL3;PFN1;S100A9;GAPDH;S100A8;S100A11;ACTG1
Lymph Node-macrophage	0.000340741	0.00266017	3.8054	30.3838	CSTB;HSP90AA1;FABP5;GSTP1;S100A4;EZR;CLU;S100A9;S100A8;S100A11;ACTG1
Trachea-macrophage	0.000340741	0.00266017	3.8054	30.3838	MYL6;PRDX5;HSP90AA1;HSP90AB1;UBB;GSTP1;CALM1;TUBB4B;GAPDH;S100A11;ACTG1
Muscle-pericyte Cell	0.000340741	0.00266017	3.8054	30.3838	C1QB;MYL6;HSP90AA1;LGALS1;GPX1;S100A4;SH3BGRL3;PFN1;SOD2;GAPDH;S100A11								All identified proteins (regardless of diagnosis) were analyzed to ascertain the tissue of origin. The top 10 enriched terms for the input protein set are displayed based on the -log10 (adjusted p-value), odds ratio, and combined score. Analysis was performed with EnrichR, utilizing human taxonomy, and Tabula Sapiens database to identify tissues of origin for the proteomic data.
Muscle-slow Muscle Cell	0.000340741	0.00266017	3.8054	30.3838	FGB;FGA;HSP90AA1;HSP90AB1;SERPINA1;ALB;DSTN;APOB;CLU;GAPDH;ACTG1
Muscle-capillary Endothelial Cell	0.000340741	0.00266017	3.8054	30.3838	LGALS1;S100A12;S100A4;SH3BGRL3;SOD2;S100A9;GAPDH;THBS1;S100A8;S100A11;ACTG1
Blood-macrophage	0.000340741	0.00266017	3.8054	30.3838	LGALS1;GPX1;S100A12;S100A4;SH3BGRL3;S100A9;GAPDH;THBS1;S100A8;S100A11;ACTG1
Lung-pulmonary Ionocyte	0.000340741	0.00266017	3.8054	30.3838	C1QB;HSP90AA1;GPX1;ALB;S100A4;SH3BGRL3;SOD2;S100A9;THBS1;S100A8;S100A11
Lymph Node-cd1c-positive Myeloid Dendritic Cell	0.000340741	0.00266017	3.8054	30.3838	MYL6;HSP90AA1;LGALS1;HSP90AB1;CALD1;TPM1;DSTN;FLNA;S100A4;HSPA1B;ACTG1
Pancreas-myeloid Cell	0.000340741	0.00266017	3.8054	30.3838	HSPA8;HSP90AA1;LGALS1;HSPH1;HSP90AB1;TUBA1A;ANK3;CALM1;CLU;HSPA1B;ACTG1
Eye-ciliary Body	0.00122247	0.00816106	3.45394	23.1651	HSPA8;HSP90AA1;HSP90AB1;UBB;TPM1;DSTN;CALM1;CLU;GAPDH;HSPA1B
Skin-macrophage	0.00122247	0.00816106	3.45394	23.1651	CSTB;MYL6;LGALS1;ANXA5;SH3BGRL3;PFN1;SOD2;GAPDH;THBS1;S100A11
Vasculature-erythrocyte	0.00132044	0.00816106	3.41538	22.6433	HSPA8;MYL6;HSP90AA1;HSP90AB1;S100A4;PFN1;CALM1;PPIA;GAPDH;ACTG1
Heart-cardiac Muscle Cell	0.00132044	0.00816106	3.41538	22.6433	HSP90AA1;HSP90AB1;HBB;CALR;YBX1;PPIB;GAPDH;ACTG1;HSP90B1;JCHAIN
Tongue-basal Cell	0.00132044	0.00816106	3.41538	22.6433	MYL6;LGALS1;GPX1;S100A4;SH3BGRL3;PFN1;S100A9;GAPDH;S100A8;S100A11
Liver-nk Cell	0.00132044	0.00816106	3.41538	22.6433	SELENBP1;LGALS3;MYL6;HSP90AA1;UBB;CA2;SH3BGRL3;CALM1;GAPDH;ACTG1
Eye-muller Cell	0.00132044	0.00816106	3.41538	22.6433	HSP90AA1;GPX1;S100A4;SH3BGRL3;SOD2;S100A9;GAPDH;THBS1;S100A8;S100A11
Spleen-erythrocyte	0.00132044	0.00816106	3.41538	22.6433	HSPA8;MYL6;HSP90AA1;HSP90AB1;TTR;UBB;CALM1;GAPDH;HSPA1B;ACTG1
Thymus-vascular Associated Smooth Muscle Cell	0.00132044	0.00816106	3.41538	22.6433	PRDX2;HSP90AA1;UBB;CA2;HBB;BLVRB;SLC4A1;YBX1;HBA1;SNCA
Lymph Node-classical Monocyte	0.00132044	0.00816106	3.41538	22.6433	MYL6;LGALS1;CSRP1;CALD1;TPM1;DSTN;FLNA;S100A4;GAPDH;ACTG1
Large Intestine-mature Enterocyte	0.00132044	0.00816106	3.41538	22.6433	PRDX2;HSP90AA1;GPX1;UBB;CA2;HBB;BLVRB;YBX1;HBA1;SNCA
Bone Marrow-macrophage	0.00132044	0.00816106	3.41538	22.6433	HSP90AA1;PPA1;GPX3;PEBP1;ENO1;YBX1;CLU;CP;GAPDH;ACTG1
Blood-plasma Cell	0.00132044	0.00816106	3.41538	22.6433	HSP90AA1;HSP90AB1;ARPC2;GSTP1;PFN1;CALM1;PPIA;GAPDH;MYL12A;ACTG1
Bladder-nk Cell	0.00132044	0.00816106	3.41538	22.6433	CSTB;HSP90AA1;HSP90AB1;FABP5;GSTP1;S100A9;GAPDH;S100A8;S100A11;ACTG1
Small Intestine-intestinal Enteroendocrine Cell	0.00132044	0.00816106	3.41538	22.6433	PRDX2;MYL6;LDHA;HSP90AA1;HSP90AB1;TPI1;ACTC1;TPM1;ENO1;GAPDH
Trachea-ionocyte	0.00142471	0.00868487	3.37767	22.1366	LGALS3;LDHB;CSTB;MYL6;HSP90AA1;DSTN;CALM1;PPIA;GAPDH;ACTG1
Salivary Gland-ionocyte	0.00432711	0.0214364	3.06895	16.7038	MYL6;HSP90AA1;LGALS1;S100A4;SH3BGRL3;PFN1;CALM1;GAPDH;ACTG1
Spleen-cd8-positive, Alpha-Beta T Cell	0.00432711	0.0214364	3.06895	16.7038	MYL6;LGALS1;CSRP1;CALD1;TPM1;FN1;DSTN;FLNA;ACTG1
Fat-smooth Muscle Cell	0.00432711	0.0214364	3.06895	16.7038	LGALS3;MYL6;HSP90AA1;GSTP1;DSTN;CALM1;GAPDH;S100A11;ACTG1
Tongue-schwann Cell	0.00432711	0.0214364	3.06895	16.7038	HSP90AA1;LGALS1;HSP90AB1;GSN;PEBP1;S100A4;CALM1;GAPDH;ACTG1
Fat-macrophage	0.00462448	0.0214364	3.03507	16.3177	MYL6;LGALS1;ACTC1;CSRP1;CALD1;TPM1;DSTN;FLNA;CALM1
Fat-myofibroblast Cell	0.00462448	0.0214364	3.03507	16.3177	LGALS1;GPX1;S100A4;SH3BGRL3;S100A9;GAPDH;S100A8;S100A11;ACTG1
Fat-neutrophil	0.00462448	0.0214364	3.03507	16.3177	LDHB;MYL6;HINT1;GPX3;PRDX1;PEBP1;CALM1;PPIA;GAPDH
Tongue-keratinocyte	0.00462448	0.0214364	3.03507	16.3177	LGALS3;CSTB;PRDX1;GSTP1;HBB;S100A9;GAPDH;S100A11;ACTG1
Eye-retinal Ganglion Cell	0.00462448	0.0214364	3.03507	16.3177	C1QB;HSP90AA1;GPX1;F13A1;S100A4;SOD2;S100A9;S100A8;S100A11
Heart-smooth Muscle Cell	0.00462448	0.0214364	3.03507	16.3177	C1QB;MYL6;HSP90AA1;GPX1;S100A4;SH3BGRL3;PFN1;GAPDH;ACTG1
Thymus-dn4 Thymocyte	0.00462448	0.0214364	3.03507	16.3177	MYL6;LGALS1;CALD1;TPM1;DSTN;S100A4;SOD2;GAPDH;ACTG1
Heart-cardiac Endothelial Cell	0.00462448	0.0214364	3.03507	16.3177	MYL6;LDHA;CALD1;TPM1;DSTN;S100A4;SOD2;GAPDH;ACTG1
Eye-retinal Pigment Epithelial Cell	0.00462448	0.0214364	3.03507	16.3177	HSP90AA1;HSP90AB1;FABP5;S100A4;CLU;S100A9;S100A11;ACTG1;LTF
Kidney-kidney Epithelial Cell	0.00462448	0.0214364	3.03507	16.3177	FABP5;GSTP1;S100A4;CLU;S100A9;GAPDH;S100A8;S100A11;ACTG1
Eye-epithelial Cell Of Lacrimal Sac	0.00462448	0.0214364	3.03507	16.3177	MYL6;TTR;UBB;GPX4;GSTP1;PEBP1;CALM1;CLU;GAPDH
Uterus-vascular Associated Smooth Muscle Cell	0.00462448	0.0214364	3.03507	16.3177	CSTB;FABP5;PRDX1;GSTP1;S100A9;GAPDH;S100A8;S100A11;ACTG1
Uterus-myometrial Cell	0.00462448	0.0214364	3.03507	16.3177	C1QB;HSP90AA1;HSPH1;HSP90AB1;F13A1;S100A4;SOD2;S100A9;ACTG1
Uterus-immune Cell	0.00462448	0.0214364	3.03507	16.3177	MYL6;HSP90AA1;LGALS1;HSP90AB1;CALD1;TPM1;DSTN;S100A4;ACTG1
Vasculature-macrophage	0.00462448	0.0214364	3.03507	16.3177	MYL6;SERPINA1;PLEK;S100A12;S100A4;SOD2;S100A9;S100A8;S100A11
Trachea-secretory Cell	0.00462448	0.0214364	3.03507	16.3177	LGALS3;MYL6;GSN;FABP5;CAVIN2;CALM1;S100A11;ACTG1;HSP90B1
Lung-classical Monocyte	0.00462448	0.0214364	3.03507	16.3177	MYL6;LGALS1;GSN;CALD1;TPM1;DSTN;FLNA;GAPDH;ACTG1
Bladder-smooth Muscle Cell	0.00462448	0.0214364	3.03507	16.3177	HSP90AA1;ARHGDIB;S100A4;SH3BGRL3;PFN1;PPIA;CORO1A;GAPDH;ACTG1
Eye-radial Glial Cell	0.00462448	0.0214364	3.03507	16.3177	ACTA1;ACTC1;CKM;TPM1;YBX1;CALM1;ENO3;GAPDH;SLC25A4
Lung-vascular Associated Smooth Muscle Cell	0.0137355	0.0509043	2.69355	11.5493	MYL6;LGALS1;CALD1;GPX3;TPM1;DSTN;MYL12A;ACTG1
Eye-monocyte	0.0145277	0.0509043	2.66413	11.2738	MYL6;LGALS1;CALD1;TPM1;DSTN;FLNA;GAPDH;ACTG1
Mammary-vascular Associated Smooth Muscle Cell	0.0145277	0.0509043	2.66413	11.2738	LGALS1;S100A4;SH3BGRL3;S100A9;GAPDH;S100A8;S100A11;ACTG1
Eye-retina Horizontal Cell	0.0145277	0.0509043	2.66413	11.2738	MYL6;CAVIN2;S100A4;CALM1;GAPDH;MYL12A;S100A11;ACTG1
Liver-fibroblast	0.0145277	0.0509043	2.66413	11.2738	MYL6;LGALS1;CALD1;GPX3;TPM1;EZR;MYL12A;ACTG1
Liver-macrophage	0.0145277	0.0509043	2.66413	11.2738	MYL6;HSP90AA1;SERPINA1;TTR;UBB;CALM1;GC;CLU
Liver-t Cell	0.0145277	0.0509043	2.66413	11.2738	PRDX2;HSP90AA1;HSP90AB1;HBB;YBX1;HBA1;HNRNPA1;GAPDH
Skin-cd1c-positive Myeloid Dendritic Cell	0.0145277	0.0509043	2.66413	11.2738	HSP90AA1;PFN1;MPO;S100A9;GAPDH;S100A8;ELANE;ACTG1
Blood-basophil	0.0145277	0.0509043	2.66413	11.2738	LGALS1;S100A12;S100A4;SH3BGRL3;S100A9;GAPDH;S100A8;ACTG1
Tongue-epithelial Cell	0.0145277	0.0509043	2.66413	11.2738	HSPA8;MYL6;HSP90AA1;HSP90AB1;TUBA1A;UBB;CALM1;ACTG1
Pancreas-fibroblast	0.0145277	0.0509043	2.66413	11.2738	CALR;YBX1;PPIB;PPIA;GAPDH;ACTG1;HSP90B1;JCHAIN
Lung-smooth Muscle Cell	0.0145277	0.0509043	2.66413	11.2738	GPX1;S100A4;SH3BGRL3;S100A9;GAPDH;THBS1;S100A8;S100A11
Eye-limbal Stem Cell	0.0145277	0.0509043	2.66413	11.2738	MYL6;HSP90AA1;HSP90AB1;TPM4;CAVIN2;MYH9;CALM1;ACTG1
Trachea-tracheal Goblet Cell	0.0145277	0.0509043	2.66413	11.2738	HSP90AA1;CALR;PPIB;PPIA;GAPDH;ACTG1;HSP90B1;JCHAIN
Trachea-goblet Cell	0.0145277	0.0509043	2.66413	11.2738	LGALS1;S100A4;SH3BGRL3;S100A9;GAPDH;THBS1;S100A8;S100A11
Spleen-hematopoietic Stem Cell	0.0145277	0.0509043	2.66413	11.2738	LGALS1;GSN;C1S;GPX3;C1R;SERPING1;FBLN1;CLU
Thymus-monocyte	0.0145277	0.0509043	2.66413	11.2738	LGALS3;MYL6;GSTP1;CLU;CP;S100A11;ACTG1;LTF
Bladder-pericyte Cell	0.0145277	0.0509043	2.66413	11.2738	FABP5;GSTP1;S100A4;ENO1;CLU;GAPDH;S100A11;ACTG1
Blood-monocyte	0.0145277	0.0509043	2.66413	11.2738	HSP90AA1;S100A4;SH3BGRL3;S100A9;GAPDH;THBS1;S100A8;S100A11
Lung-capillary Aerocyte	0.0145277	0.0509043	2.66413	11.2738	MYL6;LDHA;HSP90AA1;HSP90AB1;TPM4;CALD1;GAPDH;ACTG1
Trachea-connective Tissue Cell	0.0145277	0.0509043	2.66413	11.2738	MYL6;HSP90AA1;PKM;UBB;GPX3;PEBP1;YBX1;GAPDH
Pancreas-pancreatic Alpha Cell	0.0145277	0.0509043	2.66413	11.2738	MYL6;HSP90AA1;LGALS1;CALD1;TPM1;DSTN;GAPDH;ACTG1
Bone Marrow-erythroid Progenitor	0.0145277	0.0509043	2.66413	11.2738	C1QB;GPX1;S100A4;SH3BGRL3;SOD2;THBS1;S100A11;ACTG1
Lung-pericyte Cell	0.0145277	0.0509043	2.66413	11.2738	FGB;FGA;HSP90AA1;SERPINA1;ALB;FGG;APOB;CALM1
Bone Marrow-monocyte	0.0145277	0.0509043	2.66413	11.2738	LGALS3;MYL6;PRDX1;GSTP1;S100A9;GAPDH;S100A11;ACTG1
Large Intestine-intestinal Enteroendocrine Cell	0.0145277	0.0509043	2.66413	11.2738	HSP90AA1;HSP90AB1;YBX1;PFN1;HNRNPA1;PPIA;GAPDH;ACTG1
Lymph Node-plasma Cell	0.0145277	0.0509043	2.66413	11.2738	HSP90AA1;HSP90AB1;HBB;YBX1;MPO;S100A9;GAPDH;S100A8
Spleen-classical Monocyte	0.0145277	0.0509043	2.66413	11.2738	CSTB;FABP5;GSTP1;S100A9;GAPDH;S100A8;S100A11;ACTG1
Spleen-endothelial Cell	0.0145277	0.0509043	2.66413	11.2738	GSN;C1S;CALD1;GPX3;C1R;FBLN1;THBS1;ACTG1
Spleen-plasma Cell	0.0145277	0.0509043	2.66413	11.2738	MYL6;LGALS1;ANXA5;PFN1;SOD2;GAPDH;THBS1;S100A11
Bone Marrow-granulocyte	0.0145277	0.0509043	2.66413	11.2738	MYL6;HSP90AA1;LGALS1;HSP90AB1;CALD1;GAPDH;THBS1;ACTG1
Lung-nk Cell	0.0387622	0.110803	2.32742	7.56482	MYL6;S100A4;SH3BGRL3;PFN1;CALM1;MYL12A;ACTG1
Trachea-mucus Secreting Cell	0.0405863	0.110803	2.30227	7.37722	HSP90AA1;UBB;S100A4;S100A9;CLIC1;GAPDH;S100A8
Mammary-fibroblast Of Breast	0.0405863	0.110803	2.30227	7.37722	HSPA8;HSP90AA1;HSPH1;HSP90AB1;HSPA1B;HSP90B1;JCHAIN
Uterus-epithelial Cell	0.0405863	0.110803	2.30227	7.37722	LGALS1;GSN;GPX3;SERPING1;FBLN1;CLU;ACTG1
Uterus-fibroblast	0.0405863	0.110803	2.30227	7.37722	MYL6;LGALS1;CALD1;TPM1;DSTN;FLNA;ACTG1
Liver-endothelial Cell Of Hepatic Sinusoid	0.0405863	0.110803	2.30227	7.37722	MYL6;S100A4;SH3BGRL3;PFN1;CALM1;MYL12A;ACTG1
Trachea-fibroblast	0.0405863	0.110803	2.30227	7.37722	MYL6;LGALS1;GPX1;S100A4;GAPDH;S100A11;ACTG1
Salivary Gland-adventitial Cell	0.0405863	0.110803	2.30227	7.37722	LGALS3;MYL6;HSP90AA1;GSTP1;DSTN;MYL12A;ACTG1
Skin-smooth Muscle Cell	0.0405863	0.110803	2.30227	7.37722	HSP90AA1;S100A4;SH3BGRL3;PFN1;CALM1;MYL12A;ACTG1
Salivary Gland-myoepithelial Cell	0.0405863	0.110803	2.30227	7.37722	LGALS3;HSP90AA1;HSP90AB1;UBB;TPM1;HSPA1B;ACTG1
Salivary Gland-pericyte Cell	0.0405863	0.110803	2.30227	7.37722	MYL6;GSN;GPX3;CAVIN2;CLU;S100A9;ACTG1
Tongue-pericyte Cell	0.0405863	0.110803	2.30227	7.37722	HSP90AA1;S100A4;SH3BGRL3;S100A9;GAPDH;THBS1;S100A8
Prostate-smooth Muscle Cell	0.0405863	0.110803	2.30227	7.37722	HSP90AA1;HSP90AB1;UBB;SH3BGRL3;GAPDH;ACTG1;HSP90B1
Large Intestine-neutrophil	0.0405863	0.110803	2.30227	7.37722	HSP90AA1;HSP90AB1;GSTP1;PEBP1;CALM1;GAPDH;ACTG1
Lung-bronchial Vessel Endothelial Cell	0.0405863	0.110803	2.30227	7.37722	C1QB;HSP90AA1;GPX1;CD5L;YBX1;PFN1;S100A9
Mammary-endothelial Cell Of Artery	0.0405863	0.110803	2.30227	7.37722	PFN1;S100A9;GAPDH;S100A8;ACTG1;HSP90B1;JCHAIN
Salivary Gland-b Cell	0.0405863	0.110803	2.30227	7.37722	HSP90AA1;CKM;TPM1;YBX1;SOD2;GAPDH;SLC25A4
Vasculature-pericyte Cell	0.0405863	0.110803	2.30227	7.37722	HSP90AA1;GSTP1;S100A9;GAPDH;S100A8;HSP90B1;JCHAIN
Eye-macrophage	0.0405863	0.110803	2.30227	7.37722	MYL6;LGALS1;CALD1;TPM1;DSTN;FLNA;ACTG1
Thymus-fast Muscle Cell	0.0405863	0.110803	2.30227	7.37722	MYL6;HSP90AB1;YBX1;CALM1;SOD2;GAPDH;ACTG1
Bladder-mast Cell	0.0405863	0.110803	2.30227	7.37722	HSP90AA1;HSP90AB1;ANXA5;SOD2;GAPDH;S100A11;ACTG1
Bladder-plasma Cell	0.0405863	0.110803	2.30227	7.37722	MYL6;HSP90AA1;HSP90AB1;GSTP1;GAPDH;S100A11;ACTG1
Lung-alveolar Fibroblast	0.0405863	0.110803	2.30227	7.37722	MYL6;HSP90AA1;LGALS1;HSP90AB1;TUBA1A;GAPDH;ACTG1
Lung-bronchial Smooth Muscle Cell	0.0405863	0.110803	2.30227	7.37722	C1QB;HSP90AA1;HSPH1;HSP90AB1;F13A1;SOD2;HSPA1B
Lung-cd8-positive, Alpha-Beta T Cell	0.0405863	0.110803	2.30227	7.37722	FKBP1A;HSP90AA1;HSP90AB1;ALB;CALM1;ACTG1;HSP90B1
Lung-dendritic Cell	0.0405863	0.110803	2.30227	7.37722	GSN;C1S;C1R;FBLN1;GAPDH;S100A11;ACTG1
Lung-type I Pneumocyte	0.0405863	0.110803	2.30227	7.37722	LGALS3;MYL6;HSP90AA1;GSTP1;GAPDH;S100A11;ACTG1
Kidney-nk Cell	0.0405863	0.110803	2.30227	7.37722	GSN;C1S;GPX3;C1R;SERPING1;FBLN1;CLU
Lung-fibroblast	0.0405863	0.110803	2.30227	7.37722	HSP90AA1;HSP90AB1;YBX1;PFN1;GAPDH;ACTG1;HSP90B1
Lymph Node-intermediate Monocyte	0.0405863	0.110803	2.30227	7.37722	MYL6;HSP90AA1;CALD1;TPM1;DSTN;GAPDH;ACTG1
Small Intestine-goblet Cell	0.0405863	0.110803	2.30227	7.37722	MYL6;HSP90AA1;LGALS1;CALD1;TPM1;DSTN;ACTG1
Trachea-plasma Cell	0.0405863	0.110803	2.30227	7.37722	MYL6;LGALS1;GSN;CALD1;TPM1;DSTN;S100A4
Small Intestine-immature Enterocyte	0.0405863	0.110803	2.30227	7.37722	MYL6;HSP90AA1;LGALS1;CALD1;TPM1;DSTN;ACTG1
Spleen-macrophage	0.0405863	0.110803	2.30227	7.37722	C1QB;HSP90AA1;S100A4;SOD2;S100A9;THBS1;S100A11
Spleen-plasmacytoid Dendritic Cell	0.0405863	0.110803	2.30227	7.37722	PDLIM1;MYL6;HSP90AA1;HSP90AB1;GAPDH;ACTG1;HSP90B1
Large Intestine-goblet Cell	0.0405863	0.110803	2.30227	7.37722	MYL6;HSP90AB1;TPM4;CALD1;DSTN;SOD2;GAPDH
Liver-neutrophil	0.0424654	0.114528	2.27766	7.19528	MYL6;LGALS1;S100A4;S100A9;GAPDH;S100A8;ACTG1
Blood-granulocyte	0.0424654	0.114528	2.27766	7.19528	FGB;FGA;ALB;FGG;HBB;HBA1;ACTG1

## Sheet: Proteomics normalized
#ID	04-131	07-140	07-147	07-226	07-248	08-085	10-107	13-069	13-080	13-100	13-106	13-107	14-008	14-013	14-015	14-020	14-029	14-031	14-040	14-051	14-052	14-077	15-005	15-038	15-103	16-046	16-109	17-023	18-003	18-005	18-006	18-039	18-047	19-006	19-026	19-050	20-004	20-005	20-006	20-013	20-020	20-021
#CLASS:Diagnosis	CTL	DEF	DEF	CTL	CTL	CTL	CTL	DEF	CTL	CTL	DEF	DEF	CTL	DEF	DEF	CTL	CTL	CTL	DEF	CTL	CTL	CTL	DEF	CTL	CTL	CTL	CTL	CTL	CTL	CTL	CTL	CTL	CTL	CTL	DEF	CTL	CTL	DEF	CTL	CTL	CTL	CTL
2597	2.34963	2.28881	2.2861	2.31826	2.22062	2.36185	2.26745	2.50114	2.32875	2.25872	2.25109	2.48632	2.29015	2.42843	2.41757	2.2133	2.27751	2.19738	2.20107	2.16939	2.26899	2.17692	2.43056	2.21907	2.25321	2.33126	2.01803	2.21889	2.21341	2.35139	2.09791	2.25303	2.3329	2.18991	2.48691	2.11701	2.37135	2.32745	2.47411	2.17633	2.19086	2.32978
2495	-4.02487	-3.50658	-4.102	-3.91682	-3.6916	-3.37012	-3.94816	-4.09869	-3.95065	-4.49348	-4.52812	-4.08935	-4.07915	-4.00188	-4.00017	-3.78109	-4.24354	-4.37313	-4.04306	-3.57446	-3.7022	-3.74978	-2.70022	-4.10759	-3.52746	-4.64893	-4.34199	-3.67952	-4.24432	-4.17901	-4.1963	-2.02604	-3.52518	-3.29821	-3.48825	-3.95813	-3.75405	-4.16151	-4.01272	-3.41145	-3.83969	-3.9544
5478	0.577773	0.654055	0.562885	0.71129	1.0221	0.782911	0.534112	0.772005	0.837981	0.42074	0.760795	0.763837	0.668037	0.848406	0.856337	0.971315	0.596033	0.737255	0.668103	0.948643	0.632625	0.730318	1.0786	0.642524	1.06781	0.6484	0.349018	1.02554	0.684761	0.780835	0.533068	1.00639	0.877865	1.01408	1.27113	0.452994	0.99947	0.545501	1.01918	0.692646	0.939404	0.947778
3039	3.06877	3.20558	3.17412	3.06702	3.16815	3.11517	3.02364	3.22304	3.19682	3.00144	3.1899	3.21582	3.02071	3.28545	3.23769	3.12361	3.0513	3.15527	3.18098	3.15032	3.04732	3.05034	3.21533	3.00689	3.22115	3.09827	3.02028	3.15698	2.95712	3.15173	2.94789	3.20475	3.18067	3.13917	3.39475	2.98717	3.30891	3.10111	3.28387	3.07218	3.11983	3.22047
830	-4.17254	-3.46973	-3.78165	-3.53956	-3.70598	-3.60817	-3.51295	-2.95611	-3.48447	-2.88739	-3.64524	-3.32144	-3.94441	-4.38785	-3.84566	-3.16719	-3.78898	-3.90444	-3.90385	-3.98819	-3.73284	-3.74391	-4.08479	-3.23336	-3.92838	-3.68076	-3.63308	-3.59143	-3.49531	-3.53442	-3.39457	-4.55604	-3.66057	-3.9969	-3.81452	-3.91702	-4.02788	-3.80259	-4.08432	-3.86294	-3.83049	-4.13709
2335	-3.30622	-1.09816	-2.85434	-3.35778	-2.63029	-3.2878	-3.34669	-3.45744	-3.40358	-3.48347	-3.12521	-3.39713	-3.20789	-1.64102	-3.51656	-2.21262	-3.04488	-3.446	-1.48553	-2.67118	-1.36482	-3.4161	-3.78958	-3.27028	-2.086	-3.45875	-4.08074	-3.52939	-3.60498	-2.39422	-3.4753	-2.24525	-2.8078	-1.63884	-2.18455	-3.28043	-0.33394	-3.04636	-1.71933	-3.56103	-2.92833	-3.28588
10398	-3.13863	-3.3097	-3.95483	-2.76656	-2.96974	-3.14645	-3.1532	-3.24118	-3.34326	-3.62167	-3.69104	-3.28639	-3.17498	-3.27507	-3.36583	-3.08953	-3.23962	-3.46961	-3.32554	-3.2986	-3.03106	-3.19401	-3.29146	-3.21214	-3.43513	-3.2117	-2.97609	-3.18965	-3.2807	-3.14028	-2.97701	-3.51677	-3.36533	-3.33175	-2.68636	-3.16888	-3.40977	-3.55424	-3.53207	-3.24523	-3.36412	-3.36541
23603	-3.19725	-3.27725	-3.46421	-2.88187	-2.71693	-2.86064	-2.94371	-3.05521	-3.01382	-3.73699	-3.57654	-3.56024	-3.30228	-3.23137	-3.06557	-2.69403	-3.07511	-3.41596	-2.70056	-2.6484	-2.83229	-3.10134	-3.76605	-3.41155	-2.72213	-3.16152	-3.10971	-2.88039	-3.67001	-2.91677	-2.93427	-2.79476	-2.75219	-2.38511	-3.38659	-3.46371	-3.3644	-2.67903	-2.95608	-3.04029	-2.77143	-2.96536
3337	-3.90543	-3.61207	-3.07721	-3.7996	-3.581	-3.80437	-3.72547	-4.00086	-3.80818	-3.88747	-3.37219	-4.02894	-3.53827	-3.91111	-4.06132	-3.54817	-3.0396	-3.52746	-3.36514	-2.7633	-3.49123	-3.78943	-3.90758	-3.52576	-3.51019	-3.6359	-3.25598	-3.56626	-4.03618	-3.91067	-4.15309	-4.09568	-4.37212	-3.36575	-3.79868	-3.50667	-3.85262	-3.70697	-3.91615	-3.49341	-3.47261	-4.06959
8128	-5.96352	-4.70477	-4.72024	-6.07595	-7.08795	-6.09616	-4.47141	-4.71007	-6.18648	-7.27228	-4.64286	-4.42225	-6.02381	-4.65662	-4.65638	-5.85054	-6.08887	-6.10743	-4.67464	-7.10827	-6.09453	-7.15707	-4.70882	-7.21742	-5.79263	-7.21524	-7.07751	-5.9453	-6.3738	-7.3085	-7.1237	-5.90816	-5.97761	-5.92132	-4.58686	-6.47136	-3.77066	-6.43289	-4.64391	-6.13673	-7.08219	-5.97951
9730	-4.94601	-4.70596	-4.95979	-4.80879	-4.67389	-4.44668	-5.09127	-4.80758	-4.78347	-4.52149	-4.93252	-4.57058	-4.69515	-4.87356	-4.83879	-4.81957	-4.84566	-4.83052	-4.89232	-4.7381	-4.60642	-4.69335	-4.66845	-4.49396	-4.73784	-4.49559	-4.76423	-4.89493	-3.98721	-4.55586	-4.50497	-4.72916	-5.09261	-4.69575	-5.16435	-4.63816	-4.83809	-4.61173	-5.03935	-4.69504	-4.76828	-4.82311
4632	-3.80238	-4.1299	-4.38791	-3.64063	-4.06497	-3.90527	-4.01064	-4.12499	-4.32937	-4.22732	-4.62969	-4.3514	-3.71903	-3.75155	-4.30535	-3.93214	-4.04816	-3.9403	-4.3947	-3.93021	-4.26454	-4.45747	-4.65164	-4.27581	-3.92634	-4.0453	-3.64275	-4.46484	-4.30085	-4.21711	-3.80329	-4.11044	-4.13763	-3.96483	-4.23417	-3.78942	-2.79851	-3.70238	-4.29024	-4.10092	-3.78689	-4.14377
22978	-2.83829	-3.14039	-3.05265	-3.20347	-3.28807	-3.14757	-3.20173	-3.39607	-3.18026	-3.3958	-3.32693	-3.54225	-2.75388	-3.39116	-3.48515	-3.01003	-3.55657	-3.26133	-3.05064	-2.90659	-2.75148	-2.90403	-2.91114	-3.03569	-3.06031	-2.85833	-3.1531	-3.06934	-3.23372	-3.54138	-3.0038	-3.31713	-3.30686	-3.00546	-3.15677	-3.02875	-3.00516	-2.73692	-3.38832	-3.26066	-3.13635	-3.29898
493	-1.11546	-1.39633	-2.18758	-2.46791	-3.4571	-1.1756	-0.608886	-2.18564	-1.73064	-1.95648	-2.1242	-1.75437	-0.459686	-2.03113	-1.83954	-3.09489	-1.88039	-2.21612	-1.76508	-3.47509	-1.43889	-1.18855	-1.28401	-1.95004	-3.2117	-2.2611	-0.150983	-1.8266	-1.46156	-2.26201	-1.25247	-3.25198	-1.50876	-3.49257	-3.10642	0.571017	-2.33653	-1.1069	-2.36212	0.521102	-2.57517	-2.03409
4627	-0.823248	-1.01908	-2.11701	-0.375932	-1.32807	-0.303247	-0.988645	-0.617229	-0.946101	-1.87886	-2.13958	-1.30078	-1.30993	-0.969104	-1.17564	-1.75311	-1.36289	-2.18625	-0.716378	-1.78022	-0.465581	-1.35759	-1.65354	-1.78975	-2.06436	-1.38147	-2.04715	-1.56783	-1.64464	-0.910676	-1.93011	-1.17688	-0.158795	-0.945395	-1.878	-2.28519	-2.03266	-1.75974	-1.18789	-2.12925	-2.03854	-1.34036
523	-2.65211	-3.09085	-3.02434	-2.75778	-2.85884	-2.84785	-2.82016	-2.99405	-2.60647	-2.93725	-3.18779	-2.74831	-2.34944	-3.0972	-2.98185	-3.02035	-3.00306	-3.09755	-3.14522	-3.05522	-2.90396	-2.50982	-2.67768	-2.65742	-3.4982	-2.9154	-2.74151	-2.97892	-2.98558	-3.05111	-3.02011	-3.08762	-2.76685	-2.90035	-3.11527	-3.1599	-2.41571	-2.83723	-2.515	-2.61873	-3.13348	-2.73367
3098	-3.02412	-2.94241	-2.97854	-2.76288	-3.81619	-3.08239	-2.90813	-3.30932	-2.72253	-3.31962	-3.2065	-3.33402	-2.98996	-3.09716	-2.94533	-2.7998	-2.88784	-2.87428	-3.15913	-3.3409	-3.17714	-2.7874	-3.11055	-3.34147	-3.10459	-3.1776	-3.1178	-2.65683	-3.13749	-3.23822	-2.54888	-3.03075	-2.86097	-3.06338	-2.6671	-3.38902	-2.20595	-3.18169	-3.26504	-3.01991	-3.09756	-3.03022
7846	1.37441	1.32696	0.998866	1.43173	1.36148	1.70054	1.37887	1.71041	1.51236	1.22518	0.827435	1.5894	1.21953	1.67278	1.75453	1.04591	0.756545	0.80665	1.32306	0.99855	1.61496	1.34669	1.21862	1.20913	1.0561	1.25352	0.965551	1.04724	1.15882	1.46785	0.961282	1.39295	1.43385	1.35926	1.45009	0.938138	1.02257	1.16447	1.42385	0.95374	0.892245	1.42892
2273	-5.96398	-5.04573	-5.08717	-5.94827	-5.47604	-7.26935	-7.21181	-5.22127	-6.03457	-7.27228	-5.01153	-5.10397	-4.64451	-4.53565	-4.94308	-5.62314	-7.25231	-6.11653	-5.03956	-5.62262	-6.19186	-5.3257	-5.08009	-7.21742	-5.63678	-7.21524	-7.07751	-5.60207	-7.18432	-7.3085	-7.1237	-5.56225	-5.87657	-4.42366	-4.90183	-7.1421	-5.67355	-6.4099	-4.90393	-5.9153	-5.00377	-4.99842
[truncated: 964 more rows]

## Sheet: DEP
DEP between "deficient" and "control" groups after variance stabilizing normalization,filtering by unnamed features, and trasnformed data to log2. A multifactorial comparison was run to account for complex data. TO do so so, we leverage linear model with covariate adjustment of limma for its high perfromace implementation. Covarieates adjusted for were age, BCS, and sex adjusted with robust trend.
[truncated: 984 more rows]

[truncated: 5 more sheets: Pathway analysis, GO BP, Rare_Diseases, Hierarchical clustering, Effect test]
